# Supplementary material for: Australian Podiatry Research in Paediatrics: A Bibliometric Analysis
Source: J Foot Ankle Res. 2026 Mar 12;19(1):e70143. doi: 10.1002/jfa2.70143 (PMC13097461; doi:10.1002/jfa2.70143)
Supplement: Supplementary file 2 — Supporting Information S2 [file JFA2-19-e70143-s001.csv]

Authors	Author full names	Author(s) ID	Title	Year	Source title	Volume	Issue	Art. No.	Page start	Page end	Page count	Cited by	DOI	Link	Affiliations	Authors with affiliations	Abstract	Author Keywords	Index Keywords	Funding Details	Funding Texts	Correspondence Address	Editors	Publisher	ISSN	ISBN	CODEN	PubMed ID	Language of Original Document	Abbreviated Source Title	Document Type	Publication Stage	Open Access	Source	EID
Alhusaini A.A.; Crosbie J.; Shepherd R.B.; Dean C.M.; Scheinberg A.	Alhusaini, Adel Aa (36349136400); Crosbie, Jack (7005471619); Shepherd, Roberta B. (7202338832); Dean, Catherine M. (7203045630); Scheinberg, Adam (6602408932)	36349136400; 7005471619; 7202338832; 7203045630; 6602408932	Mechanical properties of the plantarflexor musculotendinous unit during passive dorsiflexion in children with cerebral palsy compared with typically developing children	2010	Developmental Medicine and Child Neurology	52	6		e101	e106	5	42	10.1111/j.1469-8749.2009.03600.x	https://www.scopus.com/inward/record.uri?eid=2-s2.0-77953940695&doi=10.1111%2fj.1469-8749.2009.03600.x&partnerID=40&md5=75358578ebd687a677d1c50982e1dd32	Department of Rehabilitation Sciences, College of Applied Medical Sciences, King Saud University, Riyadh, Saudi Arabia; Clinical and Rehabilitation Sciences Research Group, Discipline of Physiotherapy, Faculty of Health Sciences, University of Sydney, New South Wales, Australia; Department of Rehabilitation, The Children's Hospital, Westmead, Sydney, Australia; Victorian Paediatric Rehabilitation…	Alhusaini A.A., Department of Rehabilitation Sciences, College of Applied Medical Sciences, King Saud University, Riyadh, Saudi Arabia, Clinical and Rehabilitation Sciences Research Group, Discipline of Physiotherapy, Faculty of Health Sciences, University of Sydney, New South Wales, Australia; Crosbie J., Clinical and Rehabilitation Sciences Research Group, Discipline of Physiotherapy, Faculty o…	Aim: To examine the passive length-tension relations in the myotendinous components of the plantarflexor muscles of children with and without cerebral palsy (CP) under conditions excluding reflex muscle contraction. Method: A cross-sectional, non-interventional study was conducted in a hospital outpatient clinic. Passive torque-angle characteristics of the ankle were quantified from full plantarf…		Ankle; Biomechanics; Cerebral Palsy; Child; Child, Preschool; Cross-Sectional Studies; Disability Evaluation; Elasticity; Electromyography; Female; Humans; Male; Muscle, Skeletal; Prospective Studies; ankle; article; cerebral palsy; child; clinical article; contracture; controlled study; cross-sectional study; disease predisposition; female; flexor muscle; Gross Motor Function Classification Syst…			J. Crosbie; Clinical and Rehabilitation Sciences Research Group, Faculty of Health Sciences, University of Sydney, Lidcombe, NSW 1825, PO Box 170, Australia; email: J.Crosbie@usyd.edu.au			14698749		DMCNA	20132139	English	Dev. Med. Child Neurol.	Article	Final	All Open Access; Bronze Open Access	Scopus	2-s2.0-77953940695
Altmann C.; Roberts J.; Scharfbillig R.; Jones S.	Altmann, Carlie (57207578692); Roberts, Jennifer (57213462600); Scharfbillig, Rolf (6506190789); Jones, Sara (55319316700)	57207578692; 57213462600; 6506190789; 55319316700	Readiness for En Pointe Work in Young Ballet Dancers: Are There Proven Screening Tools and Training Protocols for a Population at Increased Risk of Injury?	2019	Journal of Dance Medicine and Science	23	1		40	45	5	9	10.12678/1089-313X.23.1.40	https://www.scopus.com/inward/record.uri?eid=2-s2.0-85062633389&doi=10.12678%2f1089-313X.23.1.40&partnerID=40&md5=b9d545386ffe3bd86146a7d54c2c150f	University of South Australia, School of Health Sciences, Adelaide, 5000, SA, Australia	Altmann C., University of South Australia, School of Health Sciences, Adelaide, 5000, SA, Australia; Roberts J., University of South Australia, School of Health Sciences, Adelaide, 5000, SA, Australia; Scharfbillig R., University of South Australia, School of Health Sciences, Adelaide, 5000, SA, Australia; Jones S., University of South Australia, School of Health Sciences, Adelaide, 5000, SA, Aus…	To progress to a high level in classical ballet, en pointe is a requirement. The aim of this literature review was to evaluate the available evidence relating to readiness for dancing en pointe, including injury rates in the adolescent dancer population, screening tools, and pre-pointe training methods. It has been emphasized that young dancers are a demographic at increased risk of injury, espec…		Ankle Joint; Biomechanical Phenomena; Dancing; Female; Humans; Male; Musculoskeletal Physiological Phenomena; Pliability; Postural Balance; Task Performance and Analysis; Toes; ankle; biomechanics; body equilibrium; dancing; female; human; injuries; male; musculoskeletal function; physiology; pliability; task performance; toe			C. Altmann; University of South Australia, School of Health Sciences, Adelaide, 5000, Australia; email: altcr001@mymail.unisa.edu.au		SAGE Publications Ltd	1089313X			30835655	English	J Dance Med Sci	Article	Final		Scopus	2-s2.0-85062633389
Armour K.; Orchard D.	Armour, Katherine (14032788900); Orchard, David (7003515604)	14032788900; 7003515604	Treatment of palmoplantar warts with a diphencyprone and salicylic acid ointment	2006	Australasian Journal of Dermatology	47	3		182	185	3	9	10.1111/j.1440-0960.2006.00268.x	https://www.scopus.com/inward/record.uri?eid=2-s2.0-33745759482&doi=10.1111%2fj.1440-0960.2006.00268.x&partnerID=40&md5=99d7ff04b0673f669df6f56c73636056	Department of Dermatology, Royal Children's Hospital, Parkville, Vic., Australia; Department of Dermatology, Royal Children's Hospital, Parkville, Vic. 3052, Flemington Road, Australia	Armour K., Department of Dermatology, Royal Children's Hospital, Parkville, Vic., Australia; Orchard D., Department of Dermatology, Royal Children's Hospital, Parkville, Vic., Australia, Department of Dermatology, Royal Children's Hospital, Parkville, Vic. 3052, Flemington Road, Australia	We report on 50 consecutive suitable patients with one or more palmoplantar warts who were treated with a patient-applied ointment comprising 0.1% diphencyprone and 15% salicylic acid in white soft paraffin. All patients sensitized to diphencyprone were followed up clinically and assessed by patient questionnaire. The intention to treat success rate in this series was 88%. The time to wart cleara…	Contact hypersensitivity; Topical immunotherapy; Viral wart	Administration, Topical; Adolescent; Adult; Child; Child, Preschool; Cyclopropanes; Dose-Response Relationship, Drug; Drug Combinations; Follow-Up Studies; Foot Dermatoses; Hand Dermatoses; Humans; Keratolytic Agents; Middle Aged; Patient Satisfaction; Prospective Studies; Salicylic Acid; Treatment Outcome; Warts; diphencyprone; salicylic acid; application site reaction; article; follow up; human…			D. Orchard; Department of Dermatology, Royal Children's Hospital, Parkville, Vic. 3052, Flemington Road, Australia; email: david.orchard@rch.org.au			14400960		AJDEB	16866999	English	Australas. J. Dermatol.	Article	Final		Scopus	2-s2.0-33745759482
Auld M.L.; Johnston L.M.	Auld, Megan Louise (48561070100); Johnston, Leanne Marie (7202468242)	48561070100; 7202468242	Strong and steady: A community-based strength and balance exercise group for children with cerebral palsy	2014	Disability and Rehabilitation	36	24		2065	2071	6	18	10.3109/09638288.2014.891054	https://www.scopus.com/inward/record.uri?eid=2-s2.0-84914664578&doi=10.3109%2f09638288.2014.891054&partnerID=40&md5=69a255e3906bd4e156bcead1318e39fd	Division of Research and Innovation Cerebral Palsy League, PO Box 386, Fortitude Valley, Brisbane, 4006, QLD, Australia; School of Health and Rehabilitation Sciences, University of Queensland, QLD, Australia	Auld M.L., Division of Research and Innovation Cerebral Palsy League, PO Box 386, Fortitude Valley, Brisbane, 4006, QLD, Australia, School of Health and Rehabilitation Sciences, University of Queensland, QLD, Australia; Johnston L.M., Division of Research and Innovation Cerebral Palsy League, PO Box 386, Fortitude Valley, Brisbane, 4006, QLD, Australia, School of Health and Rehabilitation Science…	Purpose: This study investigated the effect of an eight-week community-based strength and balance exercise group for children with cerebral palsy (CP).; Method: Ten children with CP participated in the study (8-15 years; six male; GMFCS I = 6, II = 4; five diplegia; five hemiplegia). Muscle strength was assessed using dynamometry and functional strength tests (seated throw, distance jump, vertica…	Balance; Cerebral palsy; Children; Group therapy; Strength training	Adolescent; Australia; Cerebral Palsy; Child; Delivery of Health Care; Exercise Therapy; Feasibility Studies; Female; Humans; Male; Muscle Strength; Muscle Strength Dynamometer; Muscle, Skeletal; Physical Therapy Modalities; Postural Balance; Program Evaluation; Treatment Outcome; adolescent; Australia; body equilibrium; cerebral palsy; child; dynamometer; feasibility study; female; health care d…					Informa Healthcare	9638288		DREHE	24564328	English	Disabil. Rehabil.	Article	Final		Scopus	2-s2.0-84914664578
Baber S.; Michalitsis J.; Fahey M.; Rawicki B.; Haines T.; Williams C.	Baber, Stephanie (57057523800); Michalitsis, Joanne (55694855400); Fahey, Michael (9535115300); Rawicki, Barry (56145363000); Haines, Terry (7006714314); Williams, Cylie (36195300700)	57057523800; 55694855400; 9535115300; 56145363000; 7006714314; 36195300700	A Comparison of the Birth Characteristics of Idiopathic Toe Walking and Toe Walking Gait Due to Medical Reasons	2016	Journal of Pediatrics	171			290	293	3	15	10.1016/j.jpeds.2015.12.069	https://www.scopus.com/inward/record.uri?eid=2-s2.0-84954341887&doi=10.1016%2fj.jpeds.2015.12.069&partnerID=40&md5=4b1003a6b6dc4e00487ba28502c80931	Department of Physiotherapy, Monash University, McMahons Rd, Frankston, 3199, VIC, Australia; Victorian Paediatric Rehabilitation Service, Monash Medical Centre, Clayton, VIC, Australia; Allied Health Research Unit, Monash Health, Cheltenham, VIC, Australia	Baber S., Department of Physiotherapy, Monash University, McMahons Rd, Frankston, 3199, VIC, Australia; Michalitsis J., Victorian Paediatric Rehabilitation Service, Monash Medical Centre, Clayton, VIC, Australia; Fahey M., Victorian Paediatric Rehabilitation Service, Monash Medical Centre, Clayton, VIC, Australia; Rawicki B., Victorian Paediatric Rehabilitation Service, Monash Medical Centre, Cla…	Objective To determine and compare the birth history or postnatal complications of idiopathic toe walking (ITW) and toe walking known to be associated with a medical condition. Study design This was a retrospective chart review of parent-reported birth histories of children who presented to a dedicated toe-walking clinic between 2010 and 2014. This cohort comprised children diagnosed with ITW and…		Australia; Cesarean Section; Child; Child, Preschool; Female; Gait; Humans; Infant, Newborn; Infant, Premature; Intensive Care, Neonatal; Male; Movement Disorders; Range of Motion, Articular; Retrospective Studies; Surgical Instruments; Toes; Vacuum Extraction, Obstetrical; Walking; autism; birth; birth weight; cerebral palsy; child; comparative study; controlled study; female; gait disorder; hos…	National Health and Medical Research Council, NHMRC	T.H. was supported by a Career Development Fellowship from the National Health and Medical Research Council (Australia). The authors declare no conflicts of interest.	C. Williams; Department of Physiotherapy, Monash University, Frankston, McMahons Rd, 3199, Australia; email: Cylie.williams@monash.edu		Mosby Inc.	223476		JOPDA	26787375	English	J. Pediatr.	Article	Final		Scopus	2-s2.0-84954341887
Baker R.; McGinley J.L.; Schwartz M.H.; Beynon S.; Rozumalski A.; Graham H.K.; Tirosh O.	Baker, Richard (7404219338); McGinley, Jennifer L. (7006047035); Schwartz, Michael H. (35433309800); Beynon, Sarah (35309213300); Rozumalski, Adam (6504226475); Graham, H. Kerr (34770755500); Tirosh, Oren (57200102116)	7404219338; 7006047035; 35433309800; 35309213300; 6504226475; 34770755500; 57200102116	The Gait Profile Score and Movement Analysis Profile	2009	Gait and Posture	30	3		265	269	4	454	10.1016/j.gaitpost.2009.05.020	https://www.scopus.com/inward/record.uri?eid=2-s2.0-68349131625&doi=10.1016%2fj.gaitpost.2009.05.020&partnerID=40&md5=71f521b0c1e7bd18e4dff116b83b2cb0	Murdoch Childrens Research Institute, Royal Children's Hospital, Melbourne, Australia; Department of Mechanical and Manufacturing Engineering, The University of Melbourne, Australia; School of Physiotherapy, The University of Melbourne, Australia; School of Physiotherapy, National Centre for Prosthetics and Orthotics, La Trobe University, Australia; Gillette Children's Speciality Healthcare, St P…	Baker R., Murdoch Childrens Research Institute, Royal Children's Hospital, Melbourne, Australia, Department of Mechanical and Manufacturing Engineering, The University of Melbourne, Australia, School of Physiotherapy, The University of Melbourne, Australia, School of Physiotherapy, National Centre for Prosthetics and Orthotics, La Trobe University, Australia; McGinley J.L., Murdoch Childrens Rese…	The Gait Deviation Index (GDI) has been proposed as an index of overall gait pathology. This study proposes an interpretation of the difference measure upon which the GDI is based, which naturally leads to the definition of a similar index, the Gait Profile Score (GPS). The GPS can be calculated independently of the feature analysis upon which the GDI is based. Understanding what the underlying d…	Gait Deviation Index; Gait pathology; Gait Profile Score; Movement Analysis Profile; Outcome	Analysis of Variance; Biomechanics; Cerebral Palsy; Child; Disability Evaluation; Female; Gait Disorders, Neurologic; Humans; Male; Musculoskeletal Diseases; Questionnaires; Statistics, Nonparametric; article; child; child health; clinical assessment tool; controlled study; functional assessment; gait disorder; Gait Profile Score; human; kinematics; leg movement; locomotion; major clinical study;…	National Health and Medical Research Council of Australia, (264597)	The authors acknowledge funding support from the National Health and Medical Research Council of Australia [Centre for Clinical Research Excellence in Gait Analysis and Gait Rehabilitation Grant No 264597].	J.L. McGinley; Murdoch Childrens Research Institute, Royal Children's Hospital, Melbourne, Australia; email: jennifer.mcginley@mcri.edu.au			9666362		GAPOF	19632117	English	Gait Posture	Article	Final	All Open Access; Green Open Access	Scopus	2-s2.0-68349131625
Baldwin J.N.; McKay M.J.; Hiller C.E.; Nightingale E.J.; Moloney N.; Burns J.; Chard A.; Ferreira P.; Yan A.F.; Hawke F.; Lee (née Zheng) F.; Mackey M.; Mousavi S.; Nicholson L.; Pourkazemi F.; Raymond J.; Rose K.; Simic M.; Sman A.; Wegener C.; Refshauge K.M.; Hübscher M.; Vanicek N.; Quinlan K.; North K.	Baldwin, Jennifer N. (56528867100); McKay, Marnee J. (56529028000); Hiller, Claire E. (7005342512); Nightingale, Elizabeth J. (8636661000); Moloney, Niamh (11239910500); Burns, Joshua (8875498900); Chard, Angus (57202563683); Ferreira, Paulo (8257787000); Yan, Alycia Fong (53982451900); Hawke, Fiona (25629527100); Lee (née Zheng), Fiona (57195544205); Mackey, Martin (55431372800); Mousavi, Seyed …	56528867100; 56529028000; 7005342512; 8636661000; 11239910500; 8875498900; 57202563683; 8257787000; 53982451900; 25629527100; 57195544205; 55431372800; 55292720000; 7102339467; 54417811600; 7402362954; 25722368500; 35185761200; 55510147000; 25631288600; 7003468794; 15061289900; 15761478100; 12787079600; 7006800614	Correlates of Perceived Ankle Instability in Healthy Individuals Aged 8 to 101 Years	2017	Archives of Physical Medicine and Rehabilitation	98	1		72	79	7	8	10.1016/j.apmr.2016.08.474	https://www.scopus.com/inward/record.uri?eid=2-s2.0-85006701087&doi=10.1016%2fj.apmr.2016.08.474&partnerID=40&md5=058d9ed5f67983aedafa0f1462dcf8f1	Arthritis and Musculoskeletal Research Group, Faculty of Health Sciences, The University of Sydney, Lidcombe, Australia; Department of Health Sciences, Faculty of Medicine and Health Sciences, Macquarie University, Sydney, Australia; Paediatric Gait Analysis Service of New South Wales, The Sydney Children's Hospitals Network, Randwick and Westmead, Australia; University of Sydney, Sydney, Austral…	Baldwin J.N., Arthritis and Musculoskeletal Research Group, Faculty of Health Sciences, The University of Sydney, Lidcombe, Australia, University of Sydney, Sydney, Australia; McKay M.J., Arthritis and Musculoskeletal Research Group, Faculty of Health Sciences, The University of Sydney, Lidcombe, Australia, University of Sydney, Sydney, Australia; Hiller C.E., Arthritis and Musculoskeletal Resear…	Objectives To provide reference data for the Cumberland Ankle Instability Tool (CAIT) and to investigate the prevalence and correlates of perceived ankle instability in a large healthy population. Design Cross-sectional observational study. Setting University laboratory. Participants Self-reported healthy individuals (N=900; age range, 8–101y, stratified by age and sex) from the 1000 Norms Projec…	Ankle; Joint instability; Rehabilitation; Self report	Adolescent; Adult; Age Factors; Aged; Aged, 80 and over; Ankle Joint; Child; Cross-Sectional Studies; Healthy Volunteers; Humans; Joint Instability; Middle Aged; Perception; Prevalence; Range of Motion, Articular; Sex Factors; Waist Circumference; Young Adult; adolescent; adult; aged; ankle; ankle instability; anthropometric parameters; Article; child; cross-sectional study; Cumberland Ankle Inst…			J.N. Baldwin; Faculty of Health Sciences, The University of Sydney, Lidcombe, 75 East St, 2141, Australia; email: jennifer.baldwin@sydney.edu.au		W.B. Saunders	39993		APMHA	27666159	English	Arch. Phys. Med. Rehabil.	Article	Final		Scopus	2-s2.0-85006701087
Balzer B.W.R.; Cheng H.L.; Garden F.; Luscombe G.M.; Paxton K.T.; Hawke C.I.; Handelsman D.J.; Steinbeck K.S.	Balzer, Ben W. R. (55195232500); Cheng, Hoi Lun (48160927100); Garden, Frances (16416538700); Luscombe, Georgina M. (7004134223); Paxton, Karen T. (55000053600); Hawke, Catherine I. (26537429500); Handelsman, David J. (7102014762); Steinbeck, Katharine S. (7003506388)	55195232500; 48160927100; 16416538700; 7004134223; 55000053600; 26537429500; 7102014762; 7003506388	Foot Length Growth as a Novel Marker of Early Puberty	2019	Clinical Pediatrics	58	13		1429	1435	6	5	10.1177/0009922819875531	https://www.scopus.com/inward/record.uri?eid=2-s2.0-85073084336&doi=10.1177%2f0009922819875531&partnerID=40&md5=0a00247e05a2f24012a96359cc3185c1	Children’s Hospital at Westmead, Westmead, Academic Department of Adolescent Medicine, NSW, Australia; University of Sydney, Sydney Medical School Discipline of Child and Adolescent Health, Camperdown, NSW, Australia; University of New South Wales, School of Women’s and Children’s Health, Randwick, NSW, Australia; University of New South Wales, South-Western Sydney Clinical School, Liverpool, NSW…	Balzer B.W.R., Children’s Hospital at Westmead, Westmead, Academic Department of Adolescent Medicine, NSW, Australia, University of Sydney, Sydney Medical School Discipline of Child and Adolescent Health, Camperdown, NSW, Australia, University of New South Wales, School of Women’s and Children’s Health, Randwick, NSW, Australia; Cheng H.L., Children’s Hospital at Westmead, Westmead, Academic Depa…	Foot growth is part of overall pubertal growth but its relation to other anthropometric and hormonal changes is unclear. Our objective was to determine how foot length changes relate to changes in other growth parameters (height and weight), Tanner stage, and serum hormones. Adolescents (n = 342) were recruited to a 3-year longitudinal cohort study, underwent annual anthropometric assessments (he…	adolescence; estradiol; foot length; puberty; testosterone	Anthropometry; Biomarkers; Body Height; Body Weight; Child; Estradiol; Female; Foot; Humans; Longitudinal Studies; Male; Puberty, Precocious; Testosterone; estradiol; testosterone; biological marker; estradiol; testosterone; adolescent; anthropometric parameters; Article; blood sampling; body weight; child; cohort analysis; cost effectiveness analysis; estradiol blood level; female; foot; hormone…	Balnaves Foundation; Central West of New South Wales; Rotary Health Research Foundation; Sydney Medical School Lifespan Research Network; Thyne Reid Foundation; National Health and Medical Research Council, NHMRC, (1003312); Australian Rotary Health, ARH; Sydney Medical School Foundation, SMSF	https://orcid.org/0000-0001-7116-2339 Balzer Ben W. R. MBBS 1 2 3 Cheng Hoi Lun PhD 1 2 Garden Frances PhD 4 5 Luscombe Georgina M. PhD 6 Paxton Karen T. BHSc 6 Hawke Catherine I. MBBS, FFPH 6 Handelsman David J. MBBS, PhD, FRACP 7 Steinbeck Katharine S. MBBS, PhD, FRACP 1 2 1 Children’s Hospital at Westmead, Westmead, Academic Department of Adolescent Medicine, New South Wales, Australia 2 Unive…	B.W.R. Balzer; Children’s Hospital at Westmead, Westmead, Academic Department of Adolescent Medicine, Australia; email: ben.balzer@sydney.edu.au		SAGE Publications Inc.	99228		CPEDA	31522545	English	Clin. Pediatr.	Article	Final		Scopus	2-s2.0-85073084336
Banwell H.A.; Paris M.E.; Mackintosh S.; Williams C.M.	Banwell, Helen A. (14019072700); Paris, Maisie E. (57202280294); Mackintosh, Shylie (56090789700); Williams, Cylie M. (36195300700)	14019072700; 57202280294; 56090789700; 36195300700	Paediatric flexible flat foot: How are we measuring it and are we getting it right? A systematic review	2018	Journal of Foot and Ankle Research	11	1	21				74	10.1186/s13047-018-0264-3	https://www.scopus.com/inward/record.uri?eid=2-s2.0-85047741827&doi=10.1186%2fs13047-018-0264-3&partnerID=40&md5=ed4f9c9461cc20eea45920541a9b7f3e	University of South Australia, International Centre for Allied Health Evidence, Adelaide, 5001, SA, Australia; University of South Australia, School of Health Sciences, Adelaide, 5001, SA, Australia; Peninsula Health, Allied Health, Frankston, 3199, VIC, Australia; Monash University, School of Primary and Allied Health, Frankston, 3199, VIC, Australia	Banwell H.A., University of South Australia, International Centre for Allied Health Evidence, Adelaide, 5001, SA, Australia, University of South Australia, School of Health Sciences, Adelaide, 5001, SA, Australia; Paris M.E., University of South Australia, International Centre for Allied Health Evidence, Adelaide, 5001, SA, Australia; Mackintosh S., University of South Australia, School of Health…	Background: Flexible flat foot is a normal observation in typically developing children, however, some children with flat feet present with pain and impaired lower limb function. The challenge for health professionals is to identify when foot posture is outside of expected findings and may warrant intervention. Diagnoses of flexible flat foot is often based on radiographic or clinical measures, y…	Child; Chippaux-Smirak index; Flat feet; Foot posture; Foot posture index - Six item version (FPI-6); Paediatric; Pes planovalgus; Pes planus; Reliability; Staheli arch index; Validity	Anthropometry; Child; Child Development; Flatfoot; Foot; Humans; Posture; Psychometrics; Reproducibility of Results; Research Design; anthropometry; body position; child; child development; flatfoot; foot; human; methodology; pathology; pathophysiology; physiology; procedures; psychometry; reproducibility	National Health and Medical Research Council, NHMRC	CMW is funded by a National Health and Medical Research Council Early Career Research Health Professional Fellowship.	H.A. Banwell; International Centre for Allied Health Evidence, University of South Australia, Adelaide, 5001, Australia; email: helen.banwell@unisa.edu.au		BioMed Central Ltd.	17571146			29854006	English	J. Foot Ankle Res.	Review	Final	All Open Access; Gold Open Access; Green Open Access	Scopus	2-s2.0-85047741827
Banwell H.A.; Tsiros M.; Coventry J.; Ryan N.; Williams C.M.	Banwell, Helen A. (14019072700); Tsiros, Margarita (22939518100); Coventry, Jessica (58613826800); Ryan, Narelle (59198680700); Williams, Cylie M. (36195300700)	14019072700; 22939518100; 58613826800; 59198680700; 36195300700	Textured insoles may improve some gross motor balance measures but not endurance measures in children with motor coordination issues. A randomised controlled feasibility trial	2024	Journal of Foot and Ankle Research	17	3	e12036				0	10.1002/jfa2.12036	https://www.scopus.com/inward/record.uri?eid=2-s2.0-85197302312&doi=10.1002%2fjfa2.12036&partnerID=40&md5=44021c619504a6d95381d77d1386234a	Allied Health and Human Performance, University of South Australia, Adelaide, SA, Australia; Innovation, Implementation and Clinical Translation in Health (IIMPACT), University of South Australia, Adelaide, SA, Australia; Alliance for Research in Exercise, Nutrition and Activity, University of South Australia, Adelaide, SA, Australia; Monash University, School of Primary and Allied Health, Franks…	Banwell H.A., Allied Health and Human Performance, University of South Australia, Adelaide, SA, Australia, Innovation, Implementation and Clinical Translation in Health (IIMPACT), University of South Australia, Adelaide, SA, Australia; Tsiros M., Allied Health and Human Performance, University of South Australia, Adelaide, SA, Australia, Innovation, Implementation and Clinical Translation in Heal…	Background: Motor coordination concerns are estimated to affect 5%–6% of school-aged children. Motor coordination concerns have variable impact on children's lives, with gait and balance often affected. Textured insoles have demonstrated positive impact on balance and gait in adults with motor coordination disorders related to disease or the ageing process. The efficacy of textured insoles in chi…	balance; developmental coordination disorder; endurance; feasibility; footwear; motor coordination; orthoses; paediatrics; physiotherapy; podiatry	Australia; Child; Child, Preschool; Equipment Design; Feasibility Studies; Female; Foot Orthoses; Gait; Humans; Male; Motor Skills; Motor Skills Disorders; Physical Endurance; Postural Balance; Shoes; Australia; body equilibrium; child; controlled study; endurance; equipment design; feasibility study; female; foot orthosis; gait; human; male; motor performance; physiology; preschool child; psycho…	Australian Podiatry Education and Research Foundation, APERF; University of South Australia, UniSA; Australian University Librarians	This research was funded by the Australian Podiatry Education and Research Foundation. The shoes were kindly supplied by ASICS Oceania\u2122 and the Naboso insolesTM were supplied at wholesale cost. The funder and shoe supplier had no role in data analysis or reporting of the results. The authors wish to gratefully acknowledge the input of Dr Alicia James (AJ) who generously contributed to the de…	H.A. Banwell; Allied Health and Human Performance, University of South Australia, Adelaide, Australia; email: helen.banwell@unisa.edu.au		John Wiley and Sons Inc	17571146			38951733	English	J. Foot Ankle Res.	Article	Final	All Open Access; Gold Open Access	Scopus	2-s2.0-85197302312
Barber L.; Carty C.; Modenese L.; Walsh J.; Boyd R.; Lichtwark G.	Barber, Lee (26431704100); Carty, Chris (26038917400); Modenese, Luca (36559800200); Walsh, John (57193859473); Boyd, Roslyn (7401728682); Lichtwark, Glen (58668474400)	26431704100; 26038917400; 36559800200; 57193859473; 7401728682; 58668474400	Medial gastrocnemius and soleus muscle-tendon unit, fascicle, and tendon interaction during walking in children with cerebral palsy	2017	Developmental Medicine and Child Neurology	59	8		843	851	8	61	10.1111/dmcn.13427	https://www.scopus.com/inward/record.uri?eid=2-s2.0-85017113380&doi=10.1111%2fdmcn.13427&partnerID=40&md5=749028cfcbde9fc9e2b4b75d17f9e4c8	Queensland Cerebral Palsy and Rehabilitation Research Centre, Child Health Research Centre, Faculty of Medicine, The University of Queensland, Brisbane, Australia; Queensland Children's Motion Analysis Service, Children's Health Queensland Hospital and Health Service, Brisbane, Australia; Centre for Musculoskeletal Research, Menzies Health Institute Queensland, Gold Coast, Australia; Department o…	Barber L., Queensland Cerebral Palsy and Rehabilitation Research Centre, Child Health Research Centre, Faculty of Medicine, The University of Queensland, Brisbane, Australia; Carty C., Queensland Children's Motion Analysis Service, Children's Health Queensland Hospital and Health Service, Brisbane, Australia, Centre for Musculoskeletal Research, Menzies Health Institute Queensland, Gold Coast, Au…	Aim: This study investigates the in vivo function of the medial gastrocnemius and soleus muscle-tendon units (MTU), fascicles, and tendons during walking in children with cerebral palsy (CP) and an equinus gait pattern. Method: Fourteen children with CP (9 males, 5 females; mean age 10y 6mo, standard deviation [SD] 2y 11mo; GMFCS level I=8, II=6), and 10 typically developing (6 males, 4 females; …		Ankle; Biomechanical Phenomena; Cerebral Palsy; Child; Female; Gait; Humans; Male; Muscle Fibers, Skeletal; Muscle, Skeletal; Tendons; Ultrasonography; Walking; botulinum toxin A; algorithm; anthropometric parameters; Article; body height; cerebral palsy; child; clinical article; comparative study; controlled study; echography; female; gait; gastrocnemius muscle; Gross Motor Function Classificati…	Children's Health Queensland Hospital and Health Service; Health and Medical Research Physiotherapy; Merchant Charitable Foundation; Queensland Children's Motion Analysis Service; Queensland Paediatric Rehabilitation Service; Royal Children's Hospital Foundation, (10415); National Health and Medical Research Council, NHMRC; University of Queensland, UQ	The authors acknowledge the staff of the Queensland Children's Motion Analysis Service and the Queensland Paediatric Rehabilitation Service, Children's Health Queensland Hospital and Health Service for their assistance with participant recruitment and patience throughout the study. This study was partially funded by the Health and Medical Research Physiotherapy Research Fellowship (Preventive Hea…	L. Barber; Queensland Cerebral Palsy and Rehabilitation Research Centre, Child Health Research Centre, Faculty of Medicine, The University of Queensland, Brisbane, Australia; email: l.barber@uq.edu.au		Blackwell Publishing Ltd	121622		DMCNA	28369824	English	Dev. Med. Child Neurol.	Article	Final	All Open Access; Bronze Open Access	Scopus	2-s2.0-85017113380
Bennell K.; Khan K.M.; Matthews B.; De Gruyter M.; Cook E.; Holzer K.; Wark J.D.	Bennell, Kim (7005578875); Khan, Karim M. (7403177580); Matthews, Bernadette (7202894787); De Gruyter, Melissa (21133909800); Cook, Elizabeth (36886503600); Holzer, Karen (7005432671); Wark, John D. (7103014618)	7005578875; 7403177580; 7202894787; 21133909800; 36886503600; 7005432671; 7103014618	Hip and ankle range of motion and hip muscle strength in young novice female ballet dancers and controls	1999	British Journal of Sports Medicine	33	5		340	346	6	105	10.1136/bjsm.33.5.340	https://www.scopus.com/inward/record.uri?eid=2-s2.0-0032820587&doi=10.1136%2fbjsm.33.5.340&partnerID=40&md5=2b174c4134cf25b63dbd12208739e061	School of Physiotherapy, University of Melbourne, Vic., Australia; Allan McGavin Sports Medicine Centre, School of Human Kinetics, University of British Columbia, Vancouver, BC, Canada; Olympic Park Sports Medicine Centre, Melbourne, Vic., Australia; Department of Medicine, University of Melbourne, Royal Melbourne Hospital, Vic., Australia; School of Physiotherapy, University of Melbourne, Carlto…	Bennell K., School of Physiotherapy, University of Melbourne, Vic., Australia, School of Physiotherapy, University of Melbourne, Carlton, Vic. 3053, 200 Berkeley St, Australia; Khan K.M., Allan McGavin Sports Medicine Centre, School of Human Kinetics, University of British Columbia, Vancouver, BC, Canada; Matthews B., School of Physiotherapy, University of Melbourne, Vic., Australia; De Gruyter M…	Objectives: To compare the hip and ankle range of motion and hip muscle strength in 8-11 year old novice female ballet dancers and controls. Methods: Subjects were 77 dancers and 49 controls (mean (SD) age 9.6 (0.8) and 9.6 (0.7) years respectively). Supine right active hip external rotation (ER) and internal rotation (IR) were measured using an inclinometer. A turnout protractor was used to asse…	Ankle; Ballet; Dance; Hip; Range of motion; Strength	ankle; article; body movement; body weight; controlled study; dancing; female; gastrocnemius muscle; hip; human; human experiment; joint function; muscle strength; normal human; rotation; school child; standing; training; weight bearing					BMJ Publishing Group	3063674		BJSMD	10522638	English	Br. J. Sports Med.	Article	Final	All Open Access; Bronze Open Access; Green Open Access	Scopus	2-s2.0-0032820587
Bennell K.L.; Khan K.M.; Matthews B.L.; Singleton C.	Bennell, K.L. (7005578875); Khan, K.M. (7403177580); Matthews, B.L. (7202894787); Singleton, C. (57197664771)	7005578875; 7403177580; 7202894787; 57197664771	Changes in hip and ankle range of motion and hip muscle strength in 8-11 year old novice female ballet dancers and controls: A 12 month follow up study	2001	British Journal of Sports Medicine	35	1		54	59	5	69	10.1136/bjsm.35.1.54	https://www.scopus.com/inward/record.uri?eid=2-s2.0-0034980169&doi=10.1136%2fbjsm.35.1.54&partnerID=40&md5=8ea7e10480047a5d81a76817754fe9f5	Centre for Sports Medicine Research and Education, School of Physiotherapy, University of Melbourne, Carlton, VIC 3053, 200 Berkeley St., Australia; Department of Family Medicine, School of Human Kinetics, University of British Columbia, Vancouver, BC, Canada	Bennell K.L., Centre for Sports Medicine Research and Education, School of Physiotherapy, University of Melbourne, Carlton, VIC 3053, 200 Berkeley St., Australia; Khan K.M., Department of Family Medicine, School of Human Kinetics, University of British Columbia, Vancouver, BC, Canada; Matthews B.L., Centre for Sports Medicine Research and Education, School of Physiotherapy, University of Melbourn…	Objectives - To evaluate in a 12 month longitudinal study changes in hip and ankle range of motion and hip muscle strength in young female novice ballet dancers. Methods - Fifty three of the original 77 (69%) female dancers aged 8-11 years and 40 of the original 49 (82%) controls returned for follow up measurements one year later. Supine right active hip external (ER) and internal (IR) rotation w…	Ballet; Dance; Muscle strength; Range of motion	Analysis of Variance; Ankle Joint; Case-Control Studies; Child; Dancing; Female; Follow-Up Studies; Hip Joint; Humans; Longitudinal Studies; Muscle, Skeletal; Range of Motion, Articular; Rotation; Weight-Bearing; ankle; article; ballet dancer; controlled study; evaluation; female; follow up; hip; human; joint limitation; joint mobility; major clinical study; muscle strength; rotation; school chil…			K.L. Bennell; School of Physiotherapy, University of Melbourne, Carlton, Vic. 3053, 200 Berkeley St., Australia; email: k.bennell@physio.unimelb.edu.au			3063674		BJSMD	11157464	English	Br. J. Sports Med.	Article	Final	All Open Access; Bronze Open Access; Green Open Access	Scopus	2-s2.0-0034980169
Biernacki J.L.; Stracciolini A.; Fraser J.; Micheli L.J.; Sugimoto D.	Biernacki, Jessica L. (57200374443); Stracciolini, Andrea (6507819435); Fraser, Joana (57200706483); Micheli, Lyle J. (7006038761); Sugimoto, Dai (55260780400)	57200374443; 6507819435; 57200706483; 7006038761; 55260780400	Risk Factors for Lower-Extremity Injuries in Female Ballet Dancers: A Systematic Review	2021	Clinical Journal of Sport Medicine	31	2		E64	E79	15	27	10.1097/JSM.0000000000000707	https://www.scopus.com/inward/record.uri?eid=2-s2.0-85102331327&doi=10.1097%2fJSM.0000000000000707&partnerID=40&md5=0843b0e9f2660664aafa42eb3e67c63f	Melbourne Medical School, University of Melbourne, Parkville, 3010, VIC, Australia; Micheli Center for Sports Injury Prevention, Waltham, MA, United States; Division of Sports Medicine, Department of Orthopaedics, Boston Children's Hospital, Boston, MA, United States; Department of Orthopaedic Surgery, Harvard Medical School, Boston, MA, United States	Biernacki J.L., Melbourne Medical School, University of Melbourne, Parkville, 3010, VIC, Australia; Stracciolini A., Micheli Center for Sports Injury Prevention, Waltham, MA, United States, Division of Sports Medicine, Department of Orthopaedics, Boston Children's Hospital, Boston, MA, United States, Department of Orthopaedic Surgery, Harvard Medical School, Boston, MA, United States; Fraser J., …	Background:Ballet dancers have a high prevalence of injuries to the lower extremity. Many studies have investigated the relationship between dance injury and risk factors. However, risk factors for lower-extremity injury comparing recreational- and elite-level ballet dancers are scarce.Objective:To systematically review available original studies to assess risk factors for lower-extremity injury …	ballet; dance; female; injuries; lower-extremity; risk factor	Abdominal Muscles; Cross-Sectional Studies; Dancing; Female; Humans; Lower Extremity; Motor Skills; Movement; Muscle Contraction; Muscle Strength; Pelvis; Physical Conditioning, Human; Posture; Risk Factors; Spine; Time Factors; adolescent; adult; aerobic exercise; ankle injury; ankle sprain; ballet dancer; child; evidence based medicine; female; fitness; follow up; foot injury; hip injury; human…			J.L. Biernacki; Melbourne Medical School, University of Melbourne, Parkville, 3010, Australia; email: jessica.biernacki@rch.org.au		Lippincott Williams and Wilkins	1050642X		CJSME	30589745	English	Clin. J. Sport Med.	Review	Final		Scopus	2-s2.0-85102331327
Bina S.; Pacey V.; Barnes E.H.; Burns J.; Gray K.	Bina, Shadi (57216817658); Pacey, Verity (26039481900); Barnes, Elizabeth H (56594436000); Burns, Joshua (8875498900); Gray, Kelly (55317505600)	57216817658; 26039481900; 56594436000; 8875498900; 55317505600	Interventions for congenital talipes equinovarus (clubfoot)	2020	Cochrane Database of Systematic Reviews	2020	5	CD008602				28	10.1002/14651858.CD008602.pub4	https://www.scopus.com/inward/record.uri?eid=2-s2.0-85054493791&doi=10.1002%2f14651858.CD008602.pub4&partnerID=40&md5=bade5a996e3453a5bdf0a430bd15f1ac	The Children's Hospital at Westmead, Sydney, Australia; Department of Health Professions, Faculty of Medicine and Health Sciences, Macquarie University, Sydney, Australia; NHMRC Clinical Trials Centre, Faculty of Medicine and Health, University of Sydney, Sydney, Australia; The University of Sydney & Sydney Children’s Hospitals Network, Sydney, Australia	Bina S., The Children's Hospital at Westmead, Sydney, Australia; Pacey V., Department of Health Professions, Faculty of Medicine and Health Sciences, Macquarie University, Sydney, Australia; Barnes E.H., NHMRC Clinical Trials Centre, Faculty of Medicine and Health, University of Sydney, Sydney, Australia; Burns J., The Children's Hospital at Westmead, Sydney, Australia, The University of Sydney &…	Background: Congenital talipes equinovarus (CTEV), also known as clubfoot, is a common congenital orthopaedic condition characterised by an excessively turned-in foot (equinovarus) and high medial longitudinal arch (cavus). If left untreated it can result in long-term disability, deformity and pain. Interventions can be conservative (such as splinting or stretching) or surgical. Different treatme…		Botulinum Toxins, Type A; Casts, Surgical; Clubfoot; Decompression, Surgical; Female; Humans; Infant; Infant, Newborn; Ligaments, Articular; Male; Motion Therapy, Continuous Passive; Neuromuscular Agents; Orthopedic Procedures; Randomized Controlled Trials as Topic; Recurrence; Treatment Outcome; botulinum toxin A; muscle relaxant agent; adverse event; clinical effectiveness; clubfoot; disease se…	MRC Centre for Neuromuscular Disease; Mr Martin Svehlik; National Institute for Health Research, NIHR	The review authors would like to thank the editorial team of Cochrane Neuromuscular, particularly Professor Ros Quinlivan, Professor Michael Lunn and Dr Ruth Brassington for their assistance in preparing this review; Ms Angela Gunn for assisting in developing the search strategy and conducting searches of electronic databases; and Chris Frost (an author on the first version of the review), Profes…	K. Gray; email: kelly.gray@mq.edu.au		John Wiley and Sons Ltd	14651858			32412098	English	Cochrane Database Syst. Rev.	Review	Final	All Open Access; Green Open Access	Scopus	2-s2.0-85054493791
Blundell S.W.; Shepherd R.B.; Dean C.M.; Adams R.D.; Cahill B.M.	Blundell, S.W. (57214504557); Shepherd, R.B. (7202338832); Dean, C.M. (7203045630); Adams, R.D. (7403936302); Cahill, B.M. (57198021977)	57214504557; 7202338832; 7203045630; 7403936302; 57198021977	Functional strength training in cerebral palsy: A pilot study of a group circuit training class for children aged 4-8 years	2003	Clinical Rehabilitation	17	1		48	57	9	174	10.1191/0269215503cr584oa	https://www.scopus.com/inward/record.uri?eid=2-s2.0-0037323625&doi=10.1191%2f0269215503cr584oa&partnerID=40&md5=df5c3f1174b3857c9b7eba77f64b0526	Faculty of Health Sciences, University of Sydney, Sydney, NSW, Australia; Spastic Centre of NSW, Sydney, NSW, Australia	Blundell S.W., Faculty of Health Sciences, University of Sydney, Sydney, NSW, Australia; Shepherd R.B., Faculty of Health Sciences, University of Sydney, Sydney, NSW, Australia; Dean C.M., Faculty of Health Sciences, University of Sydney, Sydney, NSW, Australia; Adams R.D., Faculty of Health Sciences, University of Sydney, Sydney, NSW, Australia; Cahill B.M., Spastic Centre of NSW, Sydney, NSW, A…	Objective: To determine the effects of intensive task-specific strength training on lower limb strength and functional performance in children with cerebral palsy. Design: A nonrandomized ABA trial. Setting: Sydney school. Subjects: Eight children with cerebral palsy, aged 4-8 years, seven with diagnosis of spastic diplegia, one of spastic/ataxic quadriplegia. Intervention: Four weeks of after-sc…		Cerebral Palsy; Child; Child, Preschool; Female; Gait; Humans; Male; Muscle Weakness; Physical Therapy Modalities; Pilot Projects; Posture; Treatment Outcome; Weight Lifting; analysis of variance; article; Australia; cerebral palsy; child; clinical article; clinical trial; controlled clinical trial; controlled study; correlation analysis; disease classification; dynamometry; female; functional as…			R.B. Shepherd; School of Physiotherapy, The University of Sydney, Lidcombe, NSW 2141, Australia; email: R.Shepherd@fhs.usyd.edu.au			2692155		CEHAE	12617379	English	Clin. Rehabil.	Article	Final		Scopus	2-s2.0-0037323625
Blythe C.S.; Reynolds M.S.; Gregory L.S.	Blythe, Connor S. (57641389600); Reynolds, Mikaela S. (55947854200); Gregory, Laura S. (13805411900)	57641389600; 55947854200; 13805411900	Quantifying the ossification and fusion of the calcaneal apophysis using computed tomography	2022	Journal of Anatomy	241	2		484	499	15	2	10.1111/joa.13677	https://www.scopus.com/inward/record.uri?eid=2-s2.0-85128837076&doi=10.1111%2fjoa.13677&partnerID=40&md5=99369a01919ab8bf81dfb31d14416b7b	Clinical Anatomy and Paediatric Imaging Research Laboratory, School of Biomedical Sciences, Faculty of Health, Queensland University of Technology, Brisbane, QLD, Australia	Blythe C.S., Clinical Anatomy and Paediatric Imaging Research Laboratory, School of Biomedical Sciences, Faculty of Health, Queensland University of Technology, Brisbane, QLD, Australia; Reynolds M.S., Clinical Anatomy and Paediatric Imaging Research Laboratory, School of Biomedical Sciences, Faculty of Health, Queensland University of Technology, Brisbane, QLD, Australia; Gregory L.S., Clinical …	Knowledge of the anatomical development of the calcaneal apophysis is essential in clinical assessment and management of both paediatric and sub-adult patients presenting with heel pain. Despite this, the current understanding of calcaneal apophyseal development is constrained by the limitations of the imaging modalities used to examine the apophysis, with no current literature reporting the deve…	calcaneal apophysis; computed tomography; growth and development; logistic regression; ossification; predictive modelling	Adult; Age Determination by Skeleton; Australia; Calcaneus; Child; Child, Preschool; Female; Humans; Male; Osteogenesis; Pain; Tomography, X-Ray Computed; Article; Australian; bone development; calcaneus; child; computer assisted tomography; developmental stage; female; foot radiography; human; male; ossification; pediatric hospital; risk factor; sex difference; adult; Australia; bone age determi…	Australian University Librarians; MSCT; Queensland Children's Hospital; Queensland University of Technology, QUT	We appreciate the continued support provided by the radiology team in the Department of Medical Imaging and Nuclear Medicine at the Queensland Children's Hospital, in particular, Dr Gillian Long for their time in collecting the MSCT and lateral plain radiograph data. There are no potential conflicts of interest or financial conflicts arising from the investigation described. The authors would lik…	C.S. Blythe; Clinical Anatomy and Paediatric Imaging Research Laboratory, School of Biomedical Sciences, Faculty of Health, Queensland University of Technology, Brisbane, Australia; email: connorblythe1@hotmail.com		John Wiley and Sons Inc	218782		JOANA	35468228	English	J. Anat.	Article	Final	All Open Access; Green Open Access; Hybrid Gold Open Access	Scopus	2-s2.0-85128837076
Blyton F.; Ryan M.M.; Ouvrier R.A.; Burns J.	Blyton, Fiona (25629527100); Ryan, Monique M. (7403185216); Ouvrier, Robert A. (7005595917); Burns, Joshua (8875498900)	25629527100; 7403185216; 7005595917; 8875498900	Muscle cramp in pediatric Charcot-Marie-Tooth disease type 1A: Prevalence and predictors	2011	Neurology	77	24		2115	2118	3	10	10.1212/WNL.0b013e31823d76aa	https://www.scopus.com/inward/record.uri?eid=2-s2.0-84856159278&doi=10.1212%2fWNL.0b013e31823d76aa&partnerID=40&md5=d11ea95f034258dfa46b4ee508056d83	Discipline of Paediatrics and Child Health, Sydney Medical School, University of Sydney, Westmead, Australia; Podiatry Program, University of Newcastle, Ourimbah 2258 NSW, PO Box 127, Australia; Neurosciences Department, Royal Children's Hospital, Parkville, Australia; Department of Paediatrics, Murdoch Children's Research Institute, University of Melbourne, Melbourne, Australia; T.Y. Nelson Depa…	Blyton F., Discipline of Paediatrics and Child Health, Sydney Medical School, University of Sydney, Westmead, Australia, Podiatry Program, University of Newcastle, Ourimbah 2258 NSW, PO Box 127, Australia; Ryan M.M., Neurosciences Department, Royal Children's Hospital, Parkville, Australia, Department of Paediatrics, Murdoch Children's Research Institute, University of Melbourne, Melbourne, Austr…	Objectives: To identify correlates of calf cramp in children with Charcot-Marie-Tooth disease type 1A(CMT1A). Methods: Throughout Australia, 81 children aged 2-16 years with CMT1A were recruited. Measures of strength, ankle range, foot posture, balance, agility, endurance, gait, and neurophysiology were collected. Post hoc logistic regression analyses were performed to identify independent predic…		peripheral myelin protein 22; age distribution; arm; article; Charcot Marie Tooth disease type 1a; child; disease association; female; gastrocnemius muscle; gene duplication; grip strength; hand tremor; hereditary motor sensory neuropathy; human; jumping; major clinical study; male; muscle cramp; nerve conduction; nerve function; prediction; preschool child; priority journal; quadriceps femoris m…	Australian Podiatry Education & Research Foundation; New South Wales Podiatrists Registration Board; National Institutes of Health, NIH; Charcot-Marie-Tooth Association, CMTA; National Health and Medical Research Council, NHMRC; University of Sydney	F. Blyton receives a Postgraduate Award from the University of Sydney. Dr. Ryan serves on the Therapeutic Advisory Committee for Treat-NMD; serves as an Associate Editor for the Journal of Pediatric Neurology and on the editorial board of the Journal of Clinical Neuroscience ; and receives research support from PTC Therapeutics, Inc. Prof. Ouvrier serves on the scientific advisory board for the N…	F. Blyton; Podiatry Program, University of Newcastle, Ourimbah 2258 NSW, PO Box 127, Australia; email: fiona.blyton@newcastle.edu.au		Lippincott Williams and Wilkins	283878		NEURA		English	Neurology	Article	Final	All Open Access; Green Open Access	Scopus	2-s2.0-84856159278
Brierty A.; Carty C.P.; Giacomozzi C.; Phillips T.; Walsh H.P.J.; Bade D.; Horan S.	Brierty, Alexis (57222497070); Carty, Christopher P. (26038917400); Giacomozzi, Claudia (6603365363); Phillips, Teresa (56222033600); Walsh, Henry P. J. (7006800798); Bade, David (57221780978); Horan, Sean (35490568100)	57222497070; 26038917400; 6603365363; 56222033600; 7006800798; 57221780978; 35490568100	Plantar load transfer in children: a descriptive study with two pathological case studies	2021	BMC Musculoskeletal Disorders	22	1	521				2	10.1186/s12891-021-04364-9	https://www.scopus.com/inward/record.uri?eid=2-s2.0-85107555663&doi=10.1186%2fs12891-021-04364-9&partnerID=40&md5=c5b3cbc04821637cc315fce312f9a534	Griffith Centre of Biomedical and Rehabilitation Engineering (GCORE), Menzies Health Institute Queensland, Griffith University, Gold Coast, 4222, QLD, Australia; Queensland Children’s Motion Analysis Service, Queensland Children’s Hospital, Brisbane, 4101, QLD, Australia; School of Allied Health Sciences, Griffith University, Gold Coast, 4222, QLD, Australia; Department of Orthopaedic Surgery, Qu…	Brierty A., Griffith Centre of Biomedical and Rehabilitation Engineering (GCORE), Menzies Health Institute Queensland, Griffith University, Gold Coast, 4222, QLD, Australia, Queensland Children’s Motion Analysis Service, Queensland Children’s Hospital, Brisbane, 4101, QLD, Australia, School of Allied Health Sciences, Griffith University, Gold Coast, 4222, QLD, Australia; Carty C.P., Griffith Cent…	Background: Typical gait is often considered to be highly symmetrical, with gait asymmetries typically associated with pathological gait. Whilst gait symmetry is often expressed in symmetry ratios, measures of symmetry do not provide insight into how these asymmetries affect gait variables. To fully understand changes caused by gait asymmetry, we must first develop a normative database for compar…	Children; Load transfer; Plantar load; Plantar pressure; Typically developed	Adolescent; Biomechanical Phenomena; Child; Child, Preschool; Clubfoot; Female; Foot; Gait; Humans; Male; Pressure; Article; case study; child; clinical article; clubfoot; controlled study; descriptive research; female; flatfoot; foot; force; forefoot; gait; hindfoot; human; kinematics; male; plantar pressure; reference value; school child; velocity; adolescent; biomechanics; case report; clubfoo…			A. Brierty; School of Allied Health Sciences, Griffith University, Gold Coast, 4222, Australia; email: alexis.brierty@griffithuni.edu.au		BioMed Central Ltd	14712474			34098920	English	BMC Musculoskelet. Disord.	Article	Final	All Open Access; Gold Open Access; Green Open Access	Scopus	2-s2.0-85107555663
Brooks J.; Caserta A.; Paterson K.; Bowles K.-A.; Haines T.; Williams C.	Brooks, Joseph (59339440200); Caserta, Antoni (55618329300); Paterson, Kade (7005696455); Bowles, Kelly-Ann (23017934600); Haines, Terry (7006714314); Williams, Cylie (36195300700)	59339440200; 55618329300; 7005696455; 23017934600; 7006714314; 36195300700	Pilot development of diagnostic tools for lower limb apophyseal injuries in children and adolescents	2024	PeerJ	12	9	e18101				0	10.7717/peerj.18101	https://www.scopus.com/inward/record.uri?eid=2-s2.0-85204738939&doi=10.7717%2fpeerj.18101&partnerID=40&md5=a9f5f5ba2037c16fe0bd77ce7383f1bf	School of Primary and Allied Health Care, Monash University, Frankston, VIC, Australia; Centre for Health, Exercise and Sports Medicine, Faculty of Medicine Dentistry & Health Sciences, University of Melbourne, Melbourne, VIC, Australia	Brooks J., School of Primary and Allied Health Care, Monash University, Frankston, VIC, Australia; Caserta A., School of Primary and Allied Health Care, Monash University, Frankston, VIC, Australia; Paterson K., Centre for Health, Exercise and Sports Medicine, Faculty of Medicine Dentistry & Health Sciences, University of Melbourne, Melbourne, VIC, Australia; Bowles K.-A., School of Primary and A…	Introduction: Lower limb apophyseal injuries commonly occur in children and adolescents with unknown incidence and prevalence. These conditions are considered benign, but impact children and adolescents quality of life and can lead to sport withdrawal at a crucial time. The primary aim of this research was to develop self-administered tools for two of the most common apophyseal injuries. The seco…	Apophysitis; Children; Delphi technique; Foot; Knee; Telehealth	adolescent; arthralgia; Article; calcaneal apophysitis; child; clinical article; clinical examination; clinical practice; controlled study; diagnostic accuracy; diagnostic test accuracy study; female; health practitioner; heel pain; human; incidence; interrater reliability; knee pain; Likert scale; lower limb; lower limb apophyseal injury; male; musculoskeletal injury; pain assessment; physiother…	Australian Academy of Podiatry Sports Medicine	This research was supported by a competitive grant from the Australian Academy of Podiatry Sports Medicine. The funders had no role in study design, data collection and analysis, decision to publish, or preparation of the manuscript.	C. Williams; School of Primary and Allied Health Care, Monash University, Frankston, Australia; email: cylie.williams@monash.edu		PeerJ Inc.	21678359				English	PeerJ	Article	Final	All Open Access; Gold Open Access	Scopus	2-s2.0-85204738939
Brown L.; Burns Y.R.; Watter P.; Gibbons K.S.; Gray P.H.	Brown, Laura (56699221500); Burns, Yvonne R. (7003859727); Watter, Pauline (6602309626); Gibbons, Kristen S. (36674827800); Gray, Peter H. (7402689278)	56699221500; 7003859727; 6602309626; 36674827800; 7402689278	Motor performance, postural stability and behaviour of non-disabled extremely preterm or extremely low birth weight children at four to five years of age	2015	Early Human Development	91	5		309	315	6	26	10.1016/j.earlhumdev.2015.03.003	https://www.scopus.com/inward/record.uri?eid=2-s2.0-84933044405&doi=10.1016%2fj.earlhumdev.2015.03.003&partnerID=40&md5=859cebf192cc7a90d236dbc5bd477dc1	Growth and Development Unit, Mater Mothers' Hospital, Raymond Terrace, South Brisbane, 4101, QLD, Australia; The University of Queensland, St Lucia, 4072, QLD, Australia; Mater Research Institute, University of Queensland, Raymond Terrace, South Brisbane, 4101, QLD, Australia	Brown L., Growth and Development Unit, Mater Mothers' Hospital, Raymond Terrace, South Brisbane, 4101, QLD, Australia, The University of Queensland, St Lucia, 4072, QLD, Australia; Burns Y.R., Growth and Development Unit, Mater Mothers' Hospital, Raymond Terrace, South Brisbane, 4101, QLD, Australia, The University of Queensland, St Lucia, 4072, QLD, Australia; Watter P., The University of Queens…	Background: Extremely preterm or extremely low birth weight (ELBW) children who are non-disabled and otherwise healthy are at risk of neurodevelopmental impairments. Further understanding of these impairments is needed before commencement of formal education to optimise participation levels at a critical time point for these children. Aims: To explore motor co-ordination, postural stability, limb…	Children; Motor; Neurodevelopment; Preterm	Adult; Child Development; Female; Humans; Infant, Extremely Low Birth Weight; Infant, Extremely Premature; Infant, Newborn; Male; Motor Skills; Postural Balance; Pregnancy; aggression; Article; birth weight; body posture; brain hemorrhage; child behavior; Child Behavior Checklist; clinical article; cognitive defect; cohort analysis; descriptive research; extremely low birth weight; female; follow…	Mater Foundation, (PR849)	We would like to thank the Mater Foundation ( PR849 ) for providing financial support for this study.	L. Brown; Growth and Development Unit, Mater Mothers' Hospital, Raymond Terrace, South Brisbane, 4101, Australia; email: laura.brown@sesiahs.health.nsw.gov.au		Elsevier Ireland Ltd	3783782		EHDED	25841102	English	Early Hum. Dev.	Article	Final		Scopus	2-s2.0-84933044405
Buldt A.K.; Menz H.B.	Buldt, Andrew K. (26025017400); Menz, Hylton B. (7006568131)	26025017400; 7006568131	Incorrectly fitted footwear, foot pain and foot disorders: A systematic search and narrative review of the literature	2018	Journal of Foot and Ankle Research	11	1	43				74	10.1186/s13047-018-0284-z	https://www.scopus.com/inward/record.uri?eid=2-s2.0-85050683573&doi=10.1186%2fs13047-018-0284-z&partnerID=40&md5=440facf40476b1c0583fb3f3eedbeee5	La Trobe University, La Trobe Sport and Exercise Medicine Research Centre, School of Allied Health, Bundoora, Melbourne, 3086, VIC, Australia; La Trobe University, Discipline of Podiatry, School of Allied Health, Melbourne, 3086, VIC, Australia	Buldt A.K., La Trobe University, La Trobe Sport and Exercise Medicine Research Centre, School of Allied Health, Bundoora, Melbourne, 3086, VIC, Australia, La Trobe University, Discipline of Podiatry, School of Allied Health, Melbourne, 3086, VIC, Australia; Menz H.B., La Trobe University, La Trobe Sport and Exercise Medicine Research Centre, School of Allied Health, Bundoora, Melbourne, 3086, VIC…	Background: Correct footwear fitting is acknowledged as being vitally important, as incorrectly fitted footwear has been linked to foot pathology. The aim of this narrative review was to determine the prevalence of incorrectly fitted footwear and to examine the association between incorrectly fitted footwear, foot pain and foot disorders. Methods: A database search of Ovid MEDLINE and CINAHL yiel…		Adult; Aged; Child; Diabetic Foot; Foot Diseases; Humans; Pain; Sex Factors; Shoes; adult; adverse device effect; aged; child; diabetic foot; foot disease; human; pain; sex factor; shoe	National Health and Medical Research Council, NHMRC, (1135995)		A.K. Buldt; La Trobe University, La Trobe Sport and Exercise Medicine Research Centre, School of Allied Health, Melbourne, Bundoora, 3086, Australia; email: a.buldt@latrobe.edu.au		BioMed Central Ltd.	17571146			30065787	English	J. Foot Ankle Res.	Review	Final	All Open Access; Gold Open Access; Green Open Access	Scopus	2-s2.0-85050683573
Burns J.; Ouvrier R.; Estilow T.; Shy R.; Laurá M.; Eichinger K.; Muntoni F.; Reilly M.M.; Pareyson D.; Acsadi G.; Shy M.E.; Finkel R.S.	Burns, Joshua (8875498900); Ouvrier, Robert (7005595917); Estilow, Tim (55077472100); Shy, Rosemary (8768932300); Laurá, Matilde (22951097700); Eichinger, Kate (37033676900); Muntoni, Francesco (7102038246); Reilly, Mary M. (57203175311); Pareyson, Davide (7004613502); Acsadi, Gyula (7003832701); Shy, Michael E. (7005664390); Finkel, Richard S. (7006041140)	8875498900; 7005595917; 55077472100; 8768932300; 22951097700; 37033676900; 7102038246; 57203175311; 7004613502; 7003832701; 7005664390; 7006041140	Symmetry of foot alignment and ankle flexibility in paediatric Charcot-Marie-Tooth disease	2012	Clinical Biomechanics	27	7		744	747	3	15	10.1016/j.clinbiomech.2012.02.006	https://www.scopus.com/inward/record.uri?eid=2-s2.0-84863622355&doi=10.1016%2fj.clinbiomech.2012.02.006&partnerID=40&md5=9f6c55323081ca5742b3aa5ef8cad62c	Institute for Neuroscience and Muscle Research, Children's Hospital at Westmead, Westmead, NSW 2145, Locked Bag 4001, Australia; University of Sydney, Sydney, NSW, Australia; Neuromuscular Program, Children's Hospital of Philadelphia, PA, United States; Department of Pediatrics, Children's Hospital of Michigan, Detroit, MI, United States; MRC Centre for Neuromuscular Diseases, UCL Institute of Ne…	Burns J., Institute for Neuroscience and Muscle Research, Children's Hospital at Westmead, Westmead, NSW 2145, Locked Bag 4001, Australia, University of Sydney, Sydney, NSW, Australia; Ouvrier R., Institute for Neuroscience and Muscle Research, Children's Hospital at Westmead, Westmead, NSW 2145, Locked Bag 4001, Australia, University of Sydney, Sydney, NSW, Australia; Estilow T., Neuromuscular P…	Background: Charcot-Marie-Tooth disease is the most common inherited nerve disorder and typically presents with pes cavus foot deformity and ankle equinus during childhood. Level in the variation of symmetry of musculoskeletal lower limb involvement across the clinical population is unknown, despite early reports describing gross asymmetry. Methods: We measured foot alignment and ankle flexibilit…	Ankle; Charcot-Marie-Tooth disease; Children; Foot; Foot posture index; Pes cavus	Adolescent; Ankle Joint; Charcot-Marie-Tooth Disease; Child; Child, Preschool; Female; Foot; Humans; Range of Motion, Articular; Young Adult; Alignment; Biomechanics; Ankle; Children; Foot; Foot posture index; Pes cavus; adolescent; adult; ankle; ankle contracture; ankle instability; article; Australia; biomechanics; child; clinical assessment; controlled study; diagnostic accuracy; disease assoc…	CMT Association of Australia; Charcot Marie Tooth Association; National Health and Medical Research Council of Australia, (1007569); National Institute for Health Research Biomedical Research Centres; Office of Rare Diseases, (54NS0657 12); National Institutes of Health, NIH; National Institute of Neurological Disorders and Stroke, NINDS, (U54NS065712); Muscular Dystrophy Association, MDA; Medica…	Funding text 1: We are grateful for the assistance of site co-investigators: Allan Glanzman, PT (Children's Hospital of Philadelphia, PA, USA), Polly Swingle, PT; Agnes Patzko, MD; Sindhu Ramchandren, MD (Wayne State University Detroit, MI, USA), Isabella Moroni, MD; Emanuela Pagliano, MD (IRCCS Foundation Carlo Besta Neurological Institute, Milan, Italy); Andy Hiscock, PT (UCL Institute of Child…	J. Burns; Institute for Neuroscience and Muscle Research, Children's Hospital at Westmead, Westmead, NSW 2145, Locked Bag 4001, Australia; email: joshua.burns@health.nsw.gov.au			18791271		CLBIE	22424781	English	Clin. Biomech.	Article	Final	All Open Access; Green Open Access	Scopus	2-s2.0-84863622355
Burns J.; Ouvrier R.A.; Yiu E.M.; Joseph P.D.; Kornberg A.J.; Fahey M.C.; Ryan M.M.	Burns, Joshua (8875498900); Ouvrier, Robert A (7005595917); Yiu, Eppie M (24448849500); Joseph, Pathma D (26536022300); Kornberg, Andrew J (7103268751); Fahey, Michael C (9535115300); Ryan, Monique M (7403185216)	8875498900; 7005595917; 24448849500; 26536022300; 7103268751; 9535115300; 7403185216	Ascorbic acid for Charcot-Marie-Tooth disease type 1A in children: a randomised, double-blind, placebo-controlled, safety and efficacy trial	2009	The Lancet Neurology	8	6		537	544	7	122	10.1016/S1474-4422(09)70108-5	https://www.scopus.com/inward/record.uri?eid=2-s2.0-65549159213&doi=10.1016%2fS1474-4422%2809%2970108-5&partnerID=40&md5=3b0abe24efbaddb22895d552f8a7020d	Discipline of Paediatrics and Child Health, Faculty of Medicine, University of Sydney, Sydney, NSW, Australia; Children's Neuroscience Centre, Royal Children's Hospital, Murdoch Childrens Research Institute, Vic., Australia; Pharmacy Department, Children's Hospital at Westmead, Sydney, NSW, Australia; Department of Paediatrics, Monash University, Melbourne, Vic., Australia	Burns J., Discipline of Paediatrics and Child Health, Faculty of Medicine, University of Sydney, Sydney, NSW, Australia; Ouvrier R.A., Discipline of Paediatrics and Child Health, Faculty of Medicine, University of Sydney, Sydney, NSW, Australia; Yiu E.M., Children's Neuroscience Centre, Royal Children's Hospital, Murdoch Childrens Research Institute, Vic., Australia; Joseph P.D., Pharmacy Departm…	Background: Charcot-Marie-Tooth disease type 1A (CMT1A) is the most common inherited nerve disorder. CMT1A is characterised by peripheral nerve demyelination, weakness, and impaired motor function and is caused by the duplication of PMP22, the gene that encodes peripheral myelin protein 22. High-dose ascorbic acid has been shown to have remyelinating potential and to correct the phenotype of a tr…		Administration, Oral; Adolescent; Age Factors; Antioxidants; Ascorbic Acid; Charcot-Marie-Tooth Disease; Child; Child, Preschool; Double-Blind Method; Female; Follow-Up Studies; Humans; Male; Neural Conduction; Retrospective Studies; Treatment Outcome; ascorbic acid; placebo; adolescent; article; child; clinical trial; controlled clinical trial; controlled study; disease classification; double bl…	Australian Podiatry Education and Research Foundation; New South Wales Podiatrists Registration Board; James N. Kirby Foundation, JNKF; National Health and Medical Research Council, NHMRC, (336705); University of Sydney, Usyd, (2701 U3332)	Pharmacare Laboratories (NSW, Australia) provided ascorbic acid and placebo tablets. This study was supported in part by grants from The University of Sydney Research and Development Scheme (#K2701 U3332), National Health and Medical Research Council of Australia (NHMRC #336705), James N Kirby Foundation, New South Wales Podiatrists Registration Board, Australian Podiatry Education and Research F…	J. Burns; Discipline of Paediatrics and Child Health, Faculty of Medicine, University of Sydney, Sydney, NSW, Australia; email: Joshuab2@chw.edu.au			14744422		LNAEA	19427269	English	Lancet Neurol.	Article	Final		Scopus	2-s2.0-65549159213
Burns J.; Ramchandren S.; Ryan M.M.; Shy M.; Ouvrier R.A.	Burns, J. (8875498900); Ramchandren, S. (23028497400); Ryan, M.M. (7403185216); Shy, M. (7005664390); Ouvrier, R.A. (7005595917)	8875498900; 23028497400; 7403185216; 7005664390; 7005595917	Determinants of reduced healthrelated quality of life in pediatric inherited neuropathies	2010	Neurology	75	8		726	731	5	38	10.1212/WNL.0b013e3181eee496	https://www.scopus.com/inward/record.uri?eid=2-s2.0-77957936037&doi=10.1212%2fWNL.0b013e3181eee496&partnerID=40&md5=66773e06b90effb1b29e8919a33d73fa	Department of Neurology, Wayne State University, Detroit Medical Center, Detroit, MI 48201, 4201 St. Antoine, United States; Institute for Neuroscience and Muscle Research, Children's Hospital, Westmead, United States; Faculty of Health Sciences, University of Sydney, NSW, Australia; Neurosciences Department, Royal Children's Hospital, Parkville, VIC, Australia; Murdoch Children's Research Instit…	Burns J., Department of Neurology, Wayne State University, Detroit Medical Center, Detroit, MI 48201, 4201 St. Antoine, United States, Institute for Neuroscience and Muscle Research, Children's Hospital, Westmead, United States, Faculty of Health Sciences, University of Sydney, NSW, Australia; Ramchandren S., Department of Neurology, Wayne State University, Detroit Medical Center, Detroit, MI 482…	Objective: We have shown that health-related quality of life (QOL) in children with inherited neuropathies (Charcot-Marie-Tooth disease [CMT]) is significantly reduced compared to population norms, thus establishing its utility as an outcome measure in therapeutic trials. However, the Australian ascorbic acid trial in children with CMT type 1A (CMT1A) identified no change in QOL scores despite a …		Adolescent; Charcot-Marie-Tooth Disease; Child; Child, Preschool; Cross-Sectional Studies; Female; Gait Disorders, Neurologic; Humans; Male; Motor Skills Disorders; Movement Disorders; Muscular Diseases; Quality of Life; Sleep-Wake Transition Disorders; Tremor; adolescent; agility; ankle; article; child; child health; controlled study; cross-sectional study; disability; electrophysiology; enduran…	Australian Podiatry Education & Research Foundation; Charcot Marie Tooth Association; National Health and Medical Research Council of Australia; New South Wales Podiatrists Registration Board; National Institutes of Health, NIH; National Institute of Neurological Disorders and Stroke, NINDS, (U54NS065712); Charcot-Marie-Tooth Association, CMTA; Muscular Dystrophy Association, MDA; National Health…	Dr. Burns has received speaker honoraria from Keystone Education and has received research support from The University of Sydney Research and Development Scheme (K2701 U3332) , National Health and Medical Research Council of Australia (NHMRC 336705) , New South Wales Podiatrists Registration Board, Australian Podiatry Education & Research Foundation, Charcot-Marie-Tooth Association of Australia, …	S. Ramchandren; Department of Neurology, Wayne State University, Detroit Medical Center, Detroit, MI 48201, 4201 St. Antoine, United States; email: sramchan@med.wayne.edu		Lippincott Williams and Wilkins	283878		NEURA	20733147	English	Neurology	Article	Final	All Open Access; Green Open Access	Scopus	2-s2.0-77957936037
Burns J.; Raymond J.; Ouvrier R.	Burns, Joshua (8875498900); Raymond, Jacqueline (7402362954); Ouvrier, Robert (7005595917)	8875498900; 7402362954; 7005595917	Feasibility of foot and ankle strength training in childhood Charcot-Marie-Tooth disease	2009	Neuromuscular Disorders	19	12		818	821	3	32	10.1016/j.nmd.2009.09.007	https://www.scopus.com/inward/record.uri?eid=2-s2.0-70449715138&doi=10.1016%2fj.nmd.2009.09.007&partnerID=40&md5=c75a2c12a53e12ecc09a709ae60ef84c	Discipline of Paediatrics and Child Health, Sydney Medical School, The University of Sydney, Sydney, NSW, Australia; Discipline of Exercise and Sport Science, Exercise, Health and Performance Research Group, NSW, Australia	Burns J., Discipline of Paediatrics and Child Health, Sydney Medical School, The University of Sydney, Sydney, NSW, Australia; Raymond J., Discipline of Exercise and Sport Science, Exercise, Health and Performance Research Group, NSW, Australia; Ouvrier R., Discipline of Paediatrics and Child Health, Sydney Medical School, The University of Sydney, Sydney, NSW, Australia	Weakness of ankle dorsiflexion is the cardinal manifestation of CMT. We investigated if a 12-week progressive resistance dorsiflexion strengthening program was feasible, safe and beneficial in a 15-year-old girl with an axonal form of CMT. Training load was based on a dose-escalating percentage of one-repetition maximum, completed on three non-consecutive days each week. Outcomes included dynamom…	Ankle; Charcot-Marie-Tooth disease; Child; Foot; Intervention; Strength; Therapy; Weakness	Adolescent; Ankle; Biomechanics; Charcot-Marie-Tooth Disease; Disability Evaluation; Feasibility Studies; Female; Foot; Functional Laterality; Humans; Motor Activity; Patient Compliance; Physical Endurance; Postural Balance; Resistance Training; Treatment Outcome; Walking; adolescent; ankle sprain; areflexia; article; body equilibrium; case report; denervation; endurance; female; foot orthosis; h…	National Health and Medical Research Council, NHMRC, (336705); University of Sydney, Usyd, (K2701 U3332)	This study was supported in part by grants from The University of Sydney Research and Development Scheme (# K2701 U3332 ) and the National Health and Medical Research Council of Australia (NHMRC # 336705 ). We thank Paul de Sensi for photography.	J. Burns; Discipline of Paediatrics and Child Health, Sydney Medical School, The University of Sydney, Sydney, NSW, Australia; email: Joshuab2@chw.edu.au			9608966		NEDIE	19819697	English	Neuromuscular Disord.	Article	Final		Scopus	2-s2.0-70449715138
Burns J.; Ryan M.M.; Ouvrier R.A.	Burns, Joshua (8875498900); Ryan, Monique M. (7403185216); Ouvrier, Robert A. (7005595917)	8875498900; 7403185216; 7005595917	Evolution of foot and ankle manifestations in children with CMT1A	2009	Muscle and Nerve	39	2		158	166	8	87	10.1002/mus.21140	https://www.scopus.com/inward/record.uri?eid=2-s2.0-60549084532&doi=10.1002%2fmus.21140&partnerID=40&md5=34cf49749c6b04afd8e120e3acb2e7fd	Faculty of Medicine, University of Sydney/Institute for Neuromuscular Research, Children's Hospital at Westmead, Sydney, NSW 2145, Locked Bag 4001, Australia; Neurosciences Department, Royal Children's Hospital, Parkville, VIC, Australia; Murdoch Children's Research Institute, Melbourne, VIC, Australia	Burns J., Faculty of Medicine, University of Sydney/Institute for Neuromuscular Research, Children's Hospital at Westmead, Sydney, NSW 2145, Locked Bag 4001, Australia; Ryan M.M., Neurosciences Department, Royal Children's Hospital, Parkville, VIC, Australia, Murdoch Children's Research Institute, Melbourne, VIC, Australia; Ouvrier R.A., Faculty of Medicine, University of Sydney/Institute for Neu…	We studied the timing and progression of foot and ankle changes in 81 children with genetically confirmed Charcot-Marie-Tooth disease type 1A (CMT1A) and determined their impact on motor function and walking ability. Foot deformity, weakness, pain, cramps, and instability were a common feature of CMT1A. Foot structure evolved toward pes cavus from early childhood to adolescence, although a subgro…	Charcot-Marie-Tooth disease; Child; Foot; Muscle; Peripheral neuropathy	Adolescent; Age Factors; Ankle Joint; Charcot-Marie-Tooth Disease; Child; Child, Preschool; Disease Progression; Female; Foot; Foot Deformities; Humans; Male; Motor Activity; Multivariate Analysis; Muscle Weakness; Regression Analysis; Walking; adolescent; ankle instability; article; child; controlled study; female; foot disease; foot malformation; foot pain; functional assessment; hereditary mot…			J. Burns; Faculty of Medicine, University of Sydney/Institute for Neuromuscular Research, Children's Hospital at Westmead, Sydney, NSW 2145, Locked Bag 4001, Australia; email: joshuab2@chw.edu.au			10974598		MUNED	19145658	English	Muscle Nerve	Article	Final		Scopus	2-s2.0-60549084532
Burns J.; Sman A.D.; Cornett K.M.D.; Wojciechowski E.; Walker T.; Menezes M.P.; Mandarakas M.R.; Rose K.J.; Bray P.; Sampaio H.; Farrar M.; Refshauge K.M.; Raymond J.; Baldwin J.; McKay M.J.; Mudge A.; Purcell L.; Miller C.; Gray K.; Harman M.; Gabrael N.; Ouvrier R.A.	Burns, Joshua (8875498900); Sman, Amy D (55510147000); Cornett, Kayla M D (56575596000); Wojciechowski, Elizabeth (56293281900); Walker, Terri (56144636700); Menezes, Manoj P. (55177715500); Mandarakas, Melissa R. (55901435700); Rose, Kristy J (25722368500); Bray, Paula (35897587300); Sampaio, Hugo (57188568956); Farrar, Michelle (35264034900); Refshauge, Kathryn M (7003468794); Raymond, Jacqueli…	8875498900; 55510147000; 56575596000; 56293281900; 56144636700; 55177715500; 55901435700; 25722368500; 35897587300; 57188568956; 35264034900; 7003468794; 7402362954; 56528867100; 56529028000; 35741366400; 55951263100; 57201680880; 55317505600; 57201680873; 57201680871; 7005595917	Safety and efficacy of progressive resistance exercise for Charcot-Marie-Tooth disease in children: a randomised, double-blind, sham-controlled trial	2017	The Lancet Child and Adolescent Health	1	2		106	113	7	37	10.1016/S2352-4642(17)30013-5	https://www.scopus.com/inward/record.uri?eid=2-s2.0-85031091351&doi=10.1016%2fS2352-4642%2817%2930013-5&partnerID=40&md5=7756afb92d1770a200a422741a9cf939	Faculty of Health Sciences, The University of Sydney, Sydney, New South Wales, Australia; Sydney Medical School, The University of Sydney, Sydney, New South Wales, Australia; Paediatric Gait Analysis Service of New South Wales, Sydney, New South Wales, Australia; T Y Nelson Department of Neurology and Neurosurgery, Sydney Children's Hospitals Network (Randwick and Westmead), Sydney, New South Wal…	Burns J., Faculty of Health Sciences, The University of Sydney, Sydney, New South Wales, Australia, Paediatric Gait Analysis Service of New South Wales, Sydney, New South Wales, Australia; Sman A.D., Faculty of Health Sciences, The University of Sydney, Sydney, New South Wales, Australia, Fysiotherapie Centraal, Radboudumc, Nijmegen, Netherlands; Cornett K.M.D., Faculty of Health Sciences, The Un…	Background Exercise is potentially therapeutic for neuromuscular disorders, but a risk of harm exists due to overwork weakness. We aimed to assess the safety and efficacy of progressive resistance exercise for foot dorsiflexion weakness in children with Charcot-Marie-Tooth disease. Methods We did this randomised, double-blind, sham-controlled trial across the Sydney Children's Hospitals Network (…		adolescent; age; analysis of covariance; Article; Australia; child; chiropractic manipulation; Clinical Global Impression scale; controlled study; double blind procedure; dynamometry; exercise intensity; fat mass; female; flexor muscle; foot muscle; gender; hereditary motor sensory neuropathy; human; intention to treat analysis; leg muscle; major clinical study; male; muscle mass; muscle strength…	Australian National Health and Medical Research Council; Centre for Research Excellence in Neuromuscular Disorders, (1031893); Muscular Dystrophy Association, MDA, (250931)	FAST was funded by the Muscular Dystrophy Association USA ( Project Grant, number 250931 ) and Australian National Health and Medical Research Council (Centre for Research Excellence in Neuromuscular Disorders, number 1031893). We are grateful to the Data and Safety Monitoring Board members (Deepak Gill, Craig Munns, and Leslie Nicholson) and statistician Elizabeth Barnes for their contribution t…	J. Burns; Sydney Children's Hospitals Network (Randwick and Westmead), Sydney, 2145, Australia; email: joshua.burns@sydney.edu.au		Elsevier B.V.	23524642			30169201	English	Lancet Child Adolesc. Health	Article	Final	All Open Access; Bronze Open Access	Scopus	2-s2.0-85031091351
Cain L.E.; Nicholson L.L.; Adams R.D.; Burns J.	Cain, Lauren E. (19337115300); Nicholson, Leslie L. (7102339467); Adams, Roger D. (7403936302); Burns, Joshua (8875498900)	19337115300; 7102339467; 7403936302; 8875498900	Foot morphology and foot/ankle injury in indoor football	2007	Journal of Science and Medicine in Sport	10	5		311	319	8	90	10.1016/j.jsams.2006.07.012	https://www.scopus.com/inward/record.uri?eid=2-s2.0-34548037209&doi=10.1016%2fj.jsams.2006.07.012&partnerID=40&md5=446c25f7ce1fd3cc2adcb578cd92d678	Hawkesbury Physiotherapy, Sydney, NSW 2756, 89 The Terrace, Windsor, Australia; School of Physiotherapy, Faculty of Health Sciences, University of Sydney, Australia; Discipline of Paediatrics and Child Health, Faculty of Medicine, The University of Sydney, Australia	Cain L.E., Hawkesbury Physiotherapy, Sydney, NSW 2756, 89 The Terrace, Windsor, Australia; Nicholson L.L., School of Physiotherapy, Faculty of Health Sciences, University of Sydney, Australia; Adams R.D., School of Physiotherapy, Faculty of Health Sciences, University of Sydney, Australia; Burns J., Discipline of Paediatrics and Child Health, Faculty of Medicine, The University of Sydney, Austral…	While the pronated foot is implicated as a risk factor for sports injury in some studies, others suggest that a supinated foot posture increases the risk of overuse lower limb injuries. Athletes in a given sports discipline may tend to have a similar foot morphology, which varies from that observed elsewhere. Further, the foot morphology that is beneficial for performance in a sport may be detrim…	Foot morphology; Indoor football; Injury; Performance	Adolescent; Ankle Injuries; Child; Foot; Foot Injuries; Humans; Male; Predictive Value of Tests; Pronation; Prospective Studies; Soccer; Supination; adolescent; ankle injury; article; athlete; body posture; cohort analysis; foot; foot injury; football; human; interrater reliability; intrarater reliability; male; normal human; prospective study; repetitive strain injury; risk assessment; risk fact…			L.E. Cain; Hawkesbury Physiotherapy, Sydney, NSW 2756, 89 The Terrace, Windsor, Australia; email: lauren.cain@hotmail.com			14402440		JSMSF	16949867	English	J. Sci. Med. Sport	Article	Final		Scopus	2-s2.0-34548037209
Carey M.; Bower C.; Mylvaganam A.; Rouse I.	Carey, Mary (7202744168); Bower, Caroline (19433497900); Mylvaganam, Arul (6602986154); Rouse, Ian (7004542063)	7202744168; 19433497900; 6602986154; 7004542063	Talipes equinovarus in Western Australia	2003	Paediatric and Perinatal Epidemiology	17	2		187	194	7	26	10.1046/j.1365-3016.2003.00477.x	https://www.scopus.com/inward/record.uri?eid=2-s2.0-0346997047&doi=10.1046%2fj.1365-3016.2003.00477.x&partnerID=40&md5=6e79c941130ac9e620736131daa6cef0	School of Public Health, Curtin University, Perth, WA 6845, GPO Box U1987, Australia; King Edward Memorial Hospital, University of Western Australia, TVW Telethon Inst. Child Hlth. Res., Perth, WA, Australia	Carey M., School of Public Health, Curtin University, Perth, WA 6845, GPO Box U1987, Australia; Bower C., King Edward Memorial Hospital, University of Western Australia, TVW Telethon Inst. Child Hlth. Res., Perth, WA, Australia; Mylvaganam A., School of Public Health, Curtin University, Perth, WA 6845, GPO Box U1987, Australia; Rouse I., School of Public Health, Curtin University, Perth, WA 6845,…	In Western Australia (WA), talipes equinovarus is a notifiable birth defect and, since 1980, has been ascertained by the population-based Birth Defects Registry (BDR). Talipes equinovarus deformities were classified as two distinct and distinguishable types, viz. isolated talipes equinovarus (no other birth defects present) and associated talipes equinovarus (other birth defects present). The bir…		Child, Preschool; Clubfoot; Female; Humans; Infant; Infant, Newborn; Male; Population Surveillance; Prevalence; Risk Factors; Western Australia; aborigine; accuracy; article; Australia; birth defect; breech extraction; cesarean section; cohort analysis; controlled study; disease association; female; human; male; pes equinovarus; population model			M. Carey; School of Public Health, Curtin University, Perth, WA 6845, GPO Box U1987, Australia; email: Careym@health.curtin.edu.au			2695022		PPEPE	12675786	English	Paediatr. Perinat. Epidemiol.	Article	Final		Scopus	2-s2.0-0346997047
Carey M.; Mylvaganam A.; Rouse I.; Bower C.	Carey, Mary (7202744168); Mylvaganam, A. (6602986154); Rouse, I. (7004542063); Bower, C. (19433497900)	7202744168; 6602986154; 7004542063; 19433497900	Risk factors for isolated talipes equinovarus in Western Australia, 1980-1994	2005	Paediatric and Perinatal Epidemiology	19	3		238	245	7	14	10.1111/j.1365-3016.2005.00648.x	https://www.scopus.com/inward/record.uri?eid=2-s2.0-18344363933&doi=10.1111%2fj.1365-3016.2005.00648.x&partnerID=40&md5=313ee88157505085b91356ffb49ec507	School of Public Health, Curtin University, Perth, WA, Australia; King Edward Memorial Hospital, Centre for Child Health Research, University of Western Australia, Perth, WA, Australia; Centre for Research into Aged Care Services, Curtin University, Perth, WA 6845, GPO Box U1987, Australia	Carey M., School of Public Health, Curtin University, Perth, WA, Australia, Centre for Research into Aged Care Services, Curtin University, Perth, WA 6845, GPO Box U1987, Australia; Mylvaganam A., School of Public Health, Curtin University, Perth, WA, Australia; Rouse I., School of Public Health, Curtin University, Perth, WA, Australia; Bower C., King Edward Memorial Hospital, Centre for Child He…	A case-control study based on routinely collected data for a West Australian (WA) cohort of births born 1980-94 inclusive was used to identify potential risk factors for the foot deformity isolated talipes equinovarus. Race and sex were identified as risk factors and risk modifiers of the condition in WA infants. In comparison with their female counterparts, Aboriginal males were at greater risk …		Adult; Birth Weight; Clubfoot; Epidemiologic Methods; Female; Gestational Age; Humans; Infant, Newborn; Male; Oceanic Ancestry Group; Parity; Pregnancy; Seasons; Sex Factors; Western Australia; Aborigine; article; Australia; breech presentation; case control study; Caucasian; cohort analysis; confidence interval; controlled study; correlation analysis; female; fetus distress; gestational age; hig…			M. Carey; Centre for Research into Aged Care Services, Curtin University, Perth, WA 6845, GPO Box U1987, Australia; email: careym@health.curtin.edu.au			2695022		PPEPE	15860082	English	Paediatr. Perinat. Epidemiol.	Article	Final		Scopus	2-s2.0-18344363933
Carroll K.; Kennedy R.A.; Koutoulas V.; Werake U.; Bui M.; Kraan C.M.	Carroll, K. (56528966000); Kennedy, R.A. (56528859200); Koutoulas, V. (57287910900); Werake, U. (58980105000); Bui, M. (57792294900); Kraan, C.M. (55579132300)	56528966000; 56528859200; 57287910900; 58980105000; 57792294900; 55579132300	Comparability between wearable inertial sensors and an electronic walkway for spatiotemporal and relative phase data in young children aged 6–11 years	2024	Gait and Posture	111			30	36	6	1	10.1016/j.gaitpost.2024.04.003	https://www.scopus.com/inward/record.uri?eid=2-s2.0-85189974464&doi=10.1016%2fj.gaitpost.2024.04.003&partnerID=40&md5=0392cb8147a83041cebdd9240621171a	Department of Neurology, The Royal Children's Hospital, Parkville, VIC, Australia; Neurosciences, Clinical Sciences, Murdoch Children's Research Institutee, Parkville, VIC, Australia; Faculty of Medicine, Dentistry and Health Sciences Department of Paediatrics, University of Melbourne, Parkville, VIC, Australia; Centre for Epidemiology and Biostatistics, School of Population and Global Health, Un…	Carroll K., Department of Neurology, The Royal Children's Hospital, Parkville, VIC, Australia, Neurosciences, Clinical Sciences, Murdoch Children's Research Institutee, Parkville, VIC, Australia; Kennedy R.A., Department of Neurology, The Royal Children's Hospital, Parkville, VIC, Australia; Koutoulas V., Faculty of Medicine, Dentistry and Health Sciences Department of Paediatrics, University of …	Background: Approaches to gait analysis are evolving rapidly and now include a wide range of options: from e-patches to video platforms to wearable inertial measurement unit systems. Newer options for gait analysis are generally more inclusive for the assessment of children, more cost effective and easier to administer. However, there is limited data on the comparability of newer systems with mor…	Children; Gait analysis; GAITRite®; Inertial sensors; Physilog®5; Wearable	Accelerometry; Biomechanical Phenomena; Child; Female; Gait; Gait Analysis; Humans; Male; Spatio-Temporal Analysis; Walking; Wearable Electronic Devices; Article; cadence (gait); child; comparative study; female; foot; gait; human; limit of agreement; male; normal human; school child; spatiotemporal analysis; standing; stride length; stride time; swing time; walking speed; accelerometry; biomecha…	Royal Children's Hospital Department of Neurology; Murdoch Children's Research Institute, MCRI; Generation Victoria; National Health and Medical Research Council, NHMRC, (1120561); National Health and Medical Research Council, NHMRC	Funding text 1: This work was supported by a National Health and Medical Research Council Early Career fellowship (1120561) and the 2018 Graeme Clark HealthTech Innovation Challenge to Dr. Claudine Kraan. Dr. Kraan is a Generation Victoria (GenV) Fellow funded by the Murdoch Children's Research Institute (MCRI). The authors would like to thank Perrin Date, Katy deValle and Justine Adams for their…	C.M. Kraan; Murdoch Children's Research Institute, Parkville, 50 Flemington Road, 3052, Australia; email: claudine.kraan@mcri.edu.au		Elsevier B.V.	9666362		GAPOF	38615566	English	Gait Posture	Article	Final		Scopus	2-s2.0-85189974464
Carter S.L.; Bryant A.R.; Hopper L.S.	Carter, Sarah L. (57195100959); Bryant, Alan R. (7102132019); Hopper, Luke S. (35107512700)	57195100959; 7102132019; 35107512700	Lower-leg and foot contributions to turnout in university-level female ballet dancers: A preliminary investigation	2017	Journal of the American Podiatric Medical Association	107	4		292	298	6	4	10.7547/15-142	https://www.scopus.com/inward/record.uri?eid=2-s2.0-85029225816&doi=10.7547%2f15-142&partnerID=40&md5=0fe9f50d3b14ec300d79e7cc2e48948a	Podiatric Medicine and Surgery Division, School of Allied Health, The University of Western Australia, Perth, Australia; Western Australian Academy of Performing Arts, Edith Cowan University, Perth, Australia	Carter S.L., Podiatric Medicine and Surgery Division, School of Allied Health, The University of Western Australia, Perth, Australia; Bryant A.R., Podiatric Medicine and Surgery Division, School of Allied Health, The University of Western Australia, Perth, Australia; Hopper L.S., Western Australian Academy of Performing Arts, Edith Cowan University, Perth, Australia	Background: Turnout in ballet is produced through summation of the joint structure characteristics and ranges of motion at the hip, knee, ankle, and foot. Contributions of the hip joint to functional turnout in dancers have received extensive examination, whereas little is known about contributions from the knee, ankle, and foot. The aim of this study was to explore the nonhip components of turno…		Adolescent; Dancing; Female; Foot; Humans; Leg; Posture; Range of Motion, Articular; Rotation; Universities; Young Adult; adolescent; body position; dancing; female; foot; human; joint characteristics and functions; leg; physiology; rotation; university; young adult			S.L. Carter; Podiatric Medicine and Surgery Division M422, School of Allied Health, The University of Western Australia, Crawley, 35 Stirling Hwy, 6009, Australia; email: sarah.carter@research.uwa.edu.au		American Podiatric Medical Association	87507315			28880595	English	J. Am. Podiatr. Med. Assoc.	Article	Final		Scopus	2-s2.0-85029225816
Caserta A.; Morgan P.; McKay M.J.; Baldwin J.N.; Burns J.; Williams C.	Caserta, Antoni (55618329300); Morgan, Prue (38061951700); McKay, Marnee J. (56529028000); Baldwin, Jennifer N. (56528867100); Burns, Joshua (8875498900); Williams, Cylie (36195300700)	55618329300; 38061951700; 56529028000; 56528867100; 8875498900; 36195300700	Children with idiopathic toe walking display differences in lower limb joint ranges and strength compared to peers: a case control study	2022	Journal of Foot and Ankle Research	15	1	70				3	10.1186/s13047-022-00576-x	https://www.scopus.com/inward/record.uri?eid=2-s2.0-85137664777&doi=10.1186%2fs13047-022-00576-x&partnerID=40&md5=c1d47669ba575e2e14a3e7502bee6d03	Monash Health Community, 140-155 Sladen Street, Cranbourne, VIC, Australia; Department of Physiotherapy, Monash University, Frankston, VIC, Australia; University of Sydney School of Health Sciences, Faculty of Medicine and Health, Sydney, NSW, Australia; School of Health Sciences, College of Health, Medicine and Wellbeing, and Priority Research Centre for Physical Activity and Nutrition, The Univ…	Caserta A., Monash Health Community, 140-155 Sladen Street, Cranbourne, VIC, Australia, Department of Physiotherapy, Monash University, Frankston, VIC, Australia; Morgan P., Department of Physiotherapy, Monash University, Frankston, VIC, Australia; McKay M.J., University of Sydney School of Health Sciences, Faculty of Medicine and Health, Sydney, NSW, Australia; Baldwin J.N., School of Health Sci…	Background: Idiopathic toe walking (ITW) is an exclusionary diagnosis. There has been limited exploration of lower limb active range of motion and strength measures in children with ITW. This researched aimed to determine any differences in lower limb muscle active range of motion and strength in children who have ITW, compared to normative data collected from children who displayed typical gait.…	Gait; Hand-held dynamometry; Idiopathic toe walking; Range of motion; Rehabilitation; Strength	Case-Control Studies; Child; Child, Preschool; Gait; Humans; Lower Extremity; Movement Disorders; Toes; Walking; case control study; child; gait; human; lower limb; motor dysfunction; physiology; preschool child; toe; walking	National Health and Medical Research Council of Australia Centre for Research Excellence in Neuromuscular Disorders; National Health and Medical Research Council, NHMRC, (1031893); Australian Podiatry Education and Research Foundation, APERF	AC is supported through an Australian Government Research Training Program Scholarship. CW was supported by a National Health and Medical Research Council Early Career Health Professional Fellowship during data collection. The 1000 Norms Project was funded by National Health and Medical Research Council of Australia Centre for Research Excellence in Neuromuscular Disorders (NHMRC 1031893) and the…	A. Caserta; Department of Physiotherapy, Monash University, Frankston, Australia; email: antoni.caserta@monash.edu		BioMed Central Ltd	17571146			36089598	English	J. Foot Ankle Res.	Article	Final	All Open Access; Gold Open Access; Green Open Access	Scopus	2-s2.0-85137664777
Caserta A.; Morgan P.; Williams C.	Caserta, Antoni (55618329300); Morgan, Prue (38061951700); Williams, Cylie (36195300700)	55618329300; 38061951700; 36195300700	Identifying methods for quantifying lower limb changes in children with idiopathic toe walking: A systematic review	2019	Gait and Posture	67			181	186	5	13	10.1016/j.gaitpost.2018.10.007	https://www.scopus.com/inward/record.uri?eid=2-s2.0-85055029040&doi=10.1016%2fj.gaitpost.2018.10.007&partnerID=40&md5=e00020667ab53cf3f6dd2636296cc4a3	Monash Health Community, Cranbourne, Victoria, Australia; Monash University, Department of Physiotherapy, Frankston, Victoria, Australia; Peninsula Health, Allied Health, Frankston Victoria, Australia	Caserta A., Monash Health Community, Cranbourne, Victoria, Australia, Monash University, Department of Physiotherapy, Frankston, Victoria, Australia; Morgan P., Monash University, Department of Physiotherapy, Frankston, Victoria, Australia; Williams C., Monash University, Department of Physiotherapy, Frankston, Victoria, Australia, Peninsula Health, Allied Health, Frankston Victoria, Australia	Background: Idiopathic toe walking (ITW) is a diagnosis of exclusion for children walking on their toes with no medical cause. This systematic review aimed to identify and evaluate the clinical utility, validity and reliability of the outcome measures and tools used to quantify lower limb changes within studies that included children with ITW. Methods: The following databases were searched from i…	Equinus; Gait; Idiopathic toe walking; Lower limb; Outcome measures; Pediatrics	Child; Electromyography; Equinus Deformity; Gait; Gait Analysis; Humans; Lower Extremity; Movement Disorders; Range of Motion, Articular; Reproducibility of Results; Toes; Walking; accelerometry; electromyogram; electromyography; gait; goniometry; human; idiopathic disease; idiopathic toe walking; lower limb; outcome assessment; pes equinus; priority journal; range of motion; Review; systematic r…	National Health and Medical Research Council, NHMRC	AC is supported through an Australian Government Research Training Program Scholarship. CW is supported by a National Health and Medical Research Council Early Career Health Professional Fellowship. This research did not receive any funding.	A. Caserta; Monash Health Community, Cranbourne, 140-155 Sladen Street, Australia; email: antoni.caserta@monashhealth.org		Elsevier B.V.	9666362		GAPOF	30347291	English	Gait Posture	Review	Final		Scopus	2-s2.0-85055029040
Caserta A.; Reedman S.; Morgan P.; Williams C.M.	Caserta, Antoni (55618329300); Reedman, Sarah (56922174900); Morgan, Prue (38061951700); Williams, Cylie M. (36195300700)	55618329300; 56922174900; 38061951700; 36195300700	Physical activity and quality of life in children with idiopathic toe walking: a cross sectional study	2022	BMC Pediatrics	22	1	544				3	10.1186/s12887-022-03583-w	https://www.scopus.com/inward/record.uri?eid=2-s2.0-85137846594&doi=10.1186%2fs12887-022-03583-w&partnerID=40&md5=f4a0c0271134edaffa2d1d264a514bdd	Department of Physiotherapy, School of Primary and Allied Health Care, Monash University, 47 - 49 Moorooduc Hwy, Frankston, 3199, VIC, Australia; Monash Health Community, 140-155 Sladen Street, Cranbourne, 3977, VIC, Australia; Queensland Cerebral Palsy and Rehabilitation Research Centre, Child Health Research Centre, Faculty of Medicine, The University of Queensland, Brisbane, QLD, Australia; Sc…	Caserta A., Department of Physiotherapy, School of Primary and Allied Health Care, Monash University, 47 - 49 Moorooduc Hwy, Frankston, 3199, VIC, Australia, Monash Health Community, 140-155 Sladen Street, Cranbourne, 3977, VIC, Australia; Reedman S., Queensland Cerebral Palsy and Rehabilitation Research Centre, Child Health Research Centre, Faculty of Medicine, The University of Queensland, Bris…	Objectives: To determine if children with idiopathic toe walking (ITW) reach Australian 24-hour movement guidelines. Additional objectives were to identify any factors associated with moderate to vigorous physical activity time of children with ITW. Design: Cross sectional. Setting: Private practice, public health outpatient, community clinics. Participants: Children between 4 and 14 years, who t…	Gait; Idiopathic toe walking; Paediatrics; Physical activity; Quality of life	Australia; Child; Cross-Sectional Studies; Exercise; Female; Humans; Male; Quality of Life; Toes; Walking; accelerometry; adolescent; age; Article; Australian; body mass; child; clinical outcome; controlled study; cross-sectional study; female; gait; gender; health survey; human; idiopathic toe walking; male; outcome assessment; physical activity; physical performance; quality of life; sedentary …			A. Caserta; Monash Health Community, Cranbourne, 140-155 Sladen Street, 3977, Australia; email: antoni.caserta@monash.edu		BioMed Central Ltd	14712431		BPMEB	36100938	English	BMC Pediatr.	Article	Final	All Open Access; Gold Open Access; Green Open Access	Scopus	2-s2.0-85137846594
Caserta A.J.; Pacey V.; Fahey M.; Gray K.; Engelbert R.H.H.; Williams C.M.	Caserta, Antoni J. (55618329300); Pacey, Verity (26039481900); Fahey, Michael (9535115300); Gray, Kelly (55317505600); Engelbert, Raoul H. H. (7004206097); Williams, Cylie M. (36195300700)	55618329300; 26039481900; 9535115300; 55317505600; 7004206097; 36195300700	Interventions for idiopathic toe walking	2019	Cochrane Database of Systematic Reviews	2019	10	CD012363				7	10.1002/14651858.CD012363.pub2	https://www.scopus.com/inward/record.uri?eid=2-s2.0-85072974962&doi=10.1002%2f14651858.CD012363.pub2&partnerID=40&md5=a9694155a68f18381654ac87cbd473a4	Child and Family Team, Monash Health, Cranbourne, Australia; Department of Health Professions, Faculty of Medicine and Health Sciences, Macquarie University, Sydney, Australia; Department of Paediatrics, Monash University, Clayton, Australia; Department of Endocrinology, The Children's Hospital at Westmead, Westmead, Australia; Academic Medical Center Amsterdam, Department of Rehabilitation Medic…	Caserta A.J., Child and Family Team, Monash Health, Cranbourne, Australia; Pacey V., Department of Health Professions, Faculty of Medicine and Health Sciences, Macquarie University, Sydney, Australia; Fahey M., Department of Paediatrics, Monash University, Clayton, Australia; Gray K., Department of Endocrinology, The Children's Hospital at Westmead, Westmead, Australia; Engelbert R.H.H., Academic…	Background Idiopathic toe walking (ITW) is an exclusionary diagnosis given to healthy children who persist in walking on their toes after they should typically have achieved a heel-toe gait. The literature discusses conservative and surgical interventions using a variety of treatment modal-ities. Young children and children without a limitation in ankle dorsiflexion (the upwards movement of the f…		botulinum toxin A; calf pain; cast application; conservative treatment; gait; gait disorder; human; idiopathic toe walking; pain; priority journal; randomized controlled trial (topic); range of motion; recurrent disease; relapse; Review; skin irritation; stretching exercise; surgical technique; systematic review; watchful waiting	MRC Centre for Neuromuscular Diseases; National Institute for Health Research, NIHR; University College London, UCL; La Trobe University; National Health Insurance Service, NHIC; Department of Health, Australian Government	The review authors would like to thank the editorial team of Cochrane Neuromuscular, particularly Ruth Brassington, and Angela Gunn for assisting in developing the search strategy. The review team would also like to thank Jan WH Custers for input into protocol development. The review authors are grateful to the following peer reviewers for their time and comments: Paula Bray, Children's Hospital …	C.M. Williams; Department of Physiotherapy, Monash University, Frankston, Australia; email: cylie.williams@monash.edu		John Wiley and Sons Ltd	1469493X			31587271	English	Cochrane Database Syst. Rev.	Review	Final	All Open Access; Green Open Access	Scopus	2-s2.0-85072974962
Chan A.; Cundy P.J.; Foster B.K.; Keane R.J.; Byron-Scott R.	Chan, Annabelle (7403168431); Cundy, Peter J (6601963599); Foster, Bruce K (7202824382); Keane, Rosemary J (7005706400); Byron-Scott, Rosemary (6603121716)	7403168431; 6601963599; 7202824382; 7005706400; 6603121716	Late diagnosis of congenital dislocation of the hip and presence of a screening programme: South Australian population-based study	1999	Lancet	354	9189		1514	1517	3	51	10.1016/S0140-6736(98)12469-8	https://www.scopus.com/inward/record.uri?eid=2-s2.0-0033619432&doi=10.1016%2fS0140-6736%2898%2912469-8&partnerID=40&md5=77a6614061734a5e462025cf702608df	Pregnancy Outcome Unit, Department of Human Services, Rundle Mall, Adelaide, SA 5000, PO Box 6, Australia; Department of Orthopaedic Surgery, Women's Children's Hosp., King W., North Adelaide, SA 5006, Australia; S. Australian Birth Defects Register, Women's Children's Hosp., King W., North Adelaide, SA 5006, Australia	Chan A., Pregnancy Outcome Unit, Department of Human Services, Rundle Mall, Adelaide, SA 5000, PO Box 6, Australia; Cundy P.J., Department of Orthopaedic Surgery, Women's Children's Hosp., King W., North Adelaide, SA 5006, Australia; Foster B.K., Department of Orthopaedic Surgery, Women's Children's Hosp., King W., North Adelaide, SA 5006, Australia; Keane R.J., Pregnancy Outcome Unit, Department…	Background. The Medical Research Council Working Party on Congenital Dislocation of the Hip have reported an ascertainment-adjusted incidence of a first operative procedure for congenital dislocation of the hip (CDH) of 0.78 per 1000 livebirths, which is similar to the incidence of CDH before the start of the UK screening programme. The report showed that CDH had not been detected by routine scre…		age; article; Australia; congenital hip dislocation; data base; diagnostic accuracy; human; infant; newborn; population research; preschool child; prevalence; priority journal; screening			A. Chan; Pregnancy Outcome Unit, Department of Human Services, Adelaide, SA 5000, Rundle Mall, Australia; email: chan.annabelle@dhs.sa.gov.au		Elsevier B.V.	1406736		LANCA	10551498	English	Lancet	Article	Final		Scopus	2-s2.0-0033619432
Chappell A.; Allison G.T.; Gibson N.; Williams G.; Morris S.	Chappell, A. (57195518885); Allison, G.T. (7102736038); Gibson, N. (23018517000); Williams, G. (8071089800); Morris, S. (24171577300)	57195518885; 7102736038; 23018517000; 8071089800; 24171577300	A comparison of leg stiffness in running between typically developing children and children with cerebral palsy	2021	Clinical Biomechanics	84		105337				3	10.1016/j.clinbiomech.2021.105337	https://www.scopus.com/inward/record.uri?eid=2-s2.0-85104949263&doi=10.1016%2fj.clinbiomech.2021.105337&partnerID=40&md5=118d9f6a2bf80c84b0604ef2a52f06c4	School of Physiotherapy and Exercise Sciences, Curtin University, Kent St., Bentley, 6102, WA, Australia; Perth Children's Hospital, Locked Bag 2010, Nedlands, 6909, WA, Australia; School of Health Sciences, University of Melbourne, 3010, Victoria, Australia	Chappell A., School of Physiotherapy and Exercise Sciences, Curtin University, Kent St., Bentley, 6102, WA, Australia; Allison G.T., School of Physiotherapy and Exercise Sciences, Curtin University, Kent St., Bentley, 6102, WA, Australia; Gibson N., School of Physiotherapy and Exercise Sciences, Curtin University, Kent St., Bentley, 6102, WA, Australia, Perth Children's Hospital, Locked Bag 2010,…	Background: Leg stiffness is important during running to increase velocity and maximise efficiency by facilitating use of the stretch-shortening cycle. Children with cerebral palsy who have neuromuscular impairments may have altered leg stiffness. The aim of this study was to describe leg stiffness during running in typically developing children and those with cerebral palsy in Gross Motor Functi…	Biomechanics; Cerebral palsy; Child; Gait; Leg stiffness; Running	Biomechanical Phenomena; Cerebral Palsy; Child; Cross-Sectional Studies; Humans; Leg; Running; Biomechanics; Biophysics; Diseases; Cerebral palsy; Child; Children with cerebral palsies; Gait; Leg stiffness; Motor function; Neuromuscular impairments; Running; Running-in; Scale levels; Article; biomechanics; cerebral palsy; child; clinical article; cohort analysis; controlled study; cross-sectional…			A. Chappell; Ability Centre, Mt Lawley, PO Box 61, 6929, Australia; email: annie@westernkidshealth.com		Elsevier Ltd	2680033		CLBIE	33812200	English	Clin. Biomech.	Article	Final		Scopus	2-s2.0-85104949263
Chappell A.; Allison G.T.; Gibson N.; Williams G.; Morris S.	Chappell, A. (57195518885); Allison, G.T. (7102736038); Gibson, N. (23018517000); Williams, G. (8071089800); Morris, S. (24171577300)	57195518885; 7102736038; 23018517000; 8071089800; 24171577300	The effect of a low-load plyometric running intervention on leg stiffness in youth with cerebral palsy: A randomised controlled trial	2021	Gait and Posture	90			441	448	7	1	10.1016/j.gaitpost.2021.09.194	https://www.scopus.com/inward/record.uri?eid=2-s2.0-85115938696&doi=10.1016%2fj.gaitpost.2021.09.194&partnerID=40&md5=2be6d4644e7b877a0eeaaee17c76bda1	School of Physiotherapy and Exercise Sciences, Curtin University, Kent St., Bentley, 6102, Western Australia, Australia; Perth Children's Hospital, Locked Bag 2010, Nedlands, 6909, Western Australia, Australia; School of Health Sciences, University of Melbourne, Victoria, 3010, Australia	Chappell A., School of Physiotherapy and Exercise Sciences, Curtin University, Kent St., Bentley, 6102, Western Australia, Australia; Allison G.T., School of Physiotherapy and Exercise Sciences, Curtin University, Kent St., Bentley, 6102, Western Australia, Australia; Gibson N., Perth Children's Hospital, Locked Bag 2010, Nedlands, 6909, Western Australia, Australia; Williams G., School of Health…	Aim: To determine whether a running intervention utilising plyometric activities improved leg stiffness in youth with cerebral palsy (CP), GMFCS levels I and II. Method: This stratified randomised controlled trial examined the lower limb kinetics and kinematics of a sample of youths with CP during sub-maximal hopping and running, prior to and immediately following a 12-week running intervention t…	Biomechanics; Cerebral palsy; Gait; Leg stiffness; Plyometrics; Running	Adolescent; Biomechanical Phenomena; Cerebral Palsy; Child; Humans; Leg; Lower Extremity; Male; Running; adolescent; adult; Article; biomechanics; cerebral palsy; child; clinical article; controlled study; female; follow up; gait; Gross Motor Function Classification System; ground reaction force; human; jogging; juvenile; kinematics; kinetics; leg; leg length; male; plyometrics; randomized contro…			A. Chappell; Western Kids Health, Mount Hawthorn, 84 Matlock St, 6016, Australia; email: annie@westernkidshealth.com		Elsevier B.V.	9666362		GAPOF	34600178	English	Gait Posture	Article	Final		Scopus	2-s2.0-85115938696
Chappell A.; Allison G.T.; Williams G.; Gibson N.; Morris S.	Chappell, A. (57195518885); Allison, G.T. (7102736038); Williams, G. (8071089800); Gibson, N. (23018517000); Morris, S. (24171577300)	57195518885; 7102736038; 8071089800; 23018517000; 24171577300	The effect of a running training intervention on ankle power generation in children and adolescents with cerebral palsy: A randomized controlled trial	2020	Clinical Biomechanics	76		105024				5	10.1016/j.clinbiomech.2020.105024	https://www.scopus.com/inward/record.uri?eid=2-s2.0-85084462694&doi=10.1016%2fj.clinbiomech.2020.105024&partnerID=40&md5=59db2c36d009d18ccee83569bdfd64ce	School of Physiotherapy and Exercise Science, Curtin University, Bentley, Western Australia, Australia; Ability Centre, Coolbinia, Western Australia, Australia; School of Health Sciences, University of Melbourne, Victoria, Australia; Epworth HealthCare, Victoria, Australia; Perth Children's Hospital, Perth, Western Australia, Australia	Chappell A., School of Physiotherapy and Exercise Science, Curtin University, Bentley, Western Australia, Australia, Ability Centre, Coolbinia, Western Australia, Australia; Allison G.T., School of Physiotherapy and Exercise Science, Curtin University, Bentley, Western Australia, Australia; Williams G., School of Health Sciences, University of Melbourne, Victoria, Australia, Epworth HealthCare, V…	Background: Children and adolescents with cerebral palsy who are classified as Gross Motor Function Classification Scale level I or II are usually able to run but lack ankle power generation for push-off. The aim of this study was to analyze the efficacy of a running training program in improving ankle power generation in children and adolescents with cerebral palsy. Methods: This randomized cont…	Cerebral palsy; Children; Kinetics; Power; Running	Adolescent; Ankle; Biomechanical Phenomena; Cerebral Palsy; Child; Exercise Therapy; Female; Humans; Male; Mechanical Phenomena; Running; Biomechanics; Biophysics; Children and adolescents; Children with cerebral palsies; Group differences; Linear mixed models; Randomized controlled trial; Spatio-temporal data; Training intervention; Training program; adolescent; adult; ankle; Article; cerebral p…			A. Chappell; Ability Centre, Mt Lawley, PO Box 61, 6929, Australia; email: annie.chappell@abilitycentre.com.au		Elsevier Ltd	2680033		CLBIE	32416406	English	Clin. Biomech.	Article	Final		Scopus	2-s2.0-85084462694
Chappell A.; Gibson N.; Williams G.; Allison G.T.; Morris S.	Chappell, A. (57195518885); Gibson, N. (23018517000); Williams, G. (8071089800); Allison, G.T. (7102736038); Morris, S. (24171577300)	57195518885; 23018517000; 8071089800; 7102736038; 24171577300	Propulsion strategy in running in children and adolescents with cerebral palsy	2019	Gait and Posture	70			305	310	5	10	10.1016/j.gaitpost.2019.02.018	https://www.scopus.com/inward/record.uri?eid=2-s2.0-85063326846&doi=10.1016%2fj.gaitpost.2019.02.018&partnerID=40&md5=3df046b88c1a31b97b5fc87a020556aa	School of Physiotherapy and Exercise Sciences, Curtin University, Kent St., Bentley, 6102, Western Australia, Australia; Perth Children's Hospital, Locked Bag 2010, Nedlands, 6909, Western Australia, Australia; School of Health Sciences, University of Melbourne, 3010, Victoria, Australia	Chappell A., School of Physiotherapy and Exercise Sciences, Curtin University, Kent St., Bentley, 6102, Western Australia, Australia; Gibson N., Perth Children's Hospital, Locked Bag 2010, Nedlands, 6909, Western Australia, Australia; Williams G., School of Health Sciences, University of Melbourne, 3010, Victoria, Australia; Allison G.T., School of Physiotherapy and Exercise Sciences, Curtin Univ…	Background: Running is a fundamental movement skill important for participation in physical activity. Children with cerebral palsy (CP) who are classified at Gross Motor Function Classification Scale (GMFCS) level I and II are able to run but may be limited by neuromuscular impairments. Research question: To describe the propulsion strategy (PS) during running of children and adolescents with CP.…	Cerebral palsy; Children; Kinetics; Power; Running	Adolescent; Biomechanical Phenomena; Cerebral Palsy; Child; Cross-Sectional Studies; Female; Humans; Kinetics; Linear Models; Male; Running; adolescent; ankle; Article; cerebral palsy; child; clinical assessment; controlled study; cross-sectional study; female; flexor reflex; Gross Motor Function Classification System; hip; human; kinematics; kinetics; leg movement; major clinical study; male; ne…	Princess Margaret Hospital Foundation, (ID 9632)	CP data collection was supported by a Princess Margaret Hospital Foundation Grant ID 9632 .	A. Chappell; Ability Centre, Mt Lawley, PO Box 61, 6929, Australia; email: annie.chappell@abilitycentre.com.au		Elsevier B.V.	9666362		GAPOF	30927640	English	Gait Posture	Article	Final		Scopus	2-s2.0-85063326846
Cheok T.; Smith T.; Wills K.; Jennings M.P.; Rawat J.; Foster B.	Cheok, Tim (57473606400); Smith, Thomas (57473741000); Wills, Kenneth (57848014600); Jennings, Matthew P. (57474268800); Rawat, Jaideep (57580625200); Foster, Bruce (7202824382)	57473606400; 57473741000; 57848014600; 57474268800; 57580625200; 7202824382	Universal screening may reduce the incidence of late diagnosis of developmental dysplasia of the hip : a systematic review and meta-analysis	2023	The bone & joint journal	105-B	2		198	208	10	5	10.1302/0301-620X.105B2.BJJ-2022-0896.R1	https://www.scopus.com/inward/record.uri?eid=2-s2.0-85147186371&doi=10.1302%2f0301-620X.105B2.BJJ-2022-0896.R1&partnerID=40&md5=7756cfad66e55d81e3fdb64d69e86d6e	Department of Trauma and Orthopaedics, Alice Springs Hospital, Alice Springs, Australia; Department of Orthopaedic Surgery, Palmerston North Hospital, Palmerston North, New Zealand; Department of Orthopaedic Surgery, Flinders Medical Centre, Adelaide, Australia; Department of Orthopaedic Surgery, Women's and Children's Hospital, Adelaide, Australia	Cheok T., Department of Trauma and Orthopaedics, Alice Springs Hospital, Alice Springs, Australia, Department of Orthopaedic Surgery, Palmerston North Hospital, Palmerston North, New Zealand; Smith T., Department of Orthopaedic Surgery, Flinders Medical Centre, Adelaide, Australia; Wills K., Department of Orthopaedic Surgery, Flinders Medical Centre, Adelaide, Australia; Jennings M.P., Department…	AIMS: We investigated the prevalence of late developmental dysplasia of the hip (DDH), abduction bracing treatment, and surgical procedures performed following the implementation of universal ultrasound screening versus selective ultrasound screening programmes. METHODS: A systematic search of PubMed, Embase, The Cochrane Library, OrthoSearch, and Web of Science from the date of inception of each…	abduction bracing; Developmental dysplasia of the hip (DDH); Dysplasia; dysplasia; femoral head; Hip; hips; open reductions; osteotomies; randomized controlled trials; Screening; surgical treatment; Systematic review; Ultrasound; ultrasound screening	Braces; Databases, Factual; Delayed Diagnosis; Developmental Dysplasia of the Hip; Humans; Incidence; brace; delayed diagnosis; factual database; human; incidence; meta analysis; prevention and control					NLM (Medline)	20494408			36722053	English	Bone Joint J	Article	Final		Scopus	2-s2.0-85147186371
Chhina H.; Klassen A.; Bade D.; Kopec J.; Cooper A.	Chhina, Harpreet (54974153600); Klassen, Anne (57219957525); Bade, David (57221780978); Kopec, Jacek (7006284395); Cooper, Anthony (35730059200)	54974153600; 57219957525; 57221780978; 7006284395; 35730059200	Establishing content validity of LIMB-Q Kids: a new patient-reported outcome measure for lower limb deformities	2022	Quality of Life Research	31	9		2805	2818	13	6	10.1007/s11136-022-03140-z	https://www.scopus.com/inward/record.uri?eid=2-s2.0-85128841996&doi=10.1007%2fs11136-022-03140-z&partnerID=40&md5=40a2b5bf55e8c775c8e77d5a25e48d8a	Department of Experimental Medicine, Faculty of Medicine, University of British Columbia, Vancouver, BC, Canada; Department of Orthopaedics, BC Children’s Hospital, 1D 18 4480 Oak Street, Vancouver, V6H 3V4, BC, Canada; Department of Pediatrics, McMaster University, Clinical Epidemiology & Biostatistics McMaster University, Hamilton, ON, Canada; Department of Orthopaedics, Children’s Health Queen…	Chhina H., Department of Experimental Medicine, Faculty of Medicine, University of British Columbia, Vancouver, BC, Canada, Department of Orthopaedics, BC Children’s Hospital, 1D 18 4480 Oak Street, Vancouver, V6H 3V4, BC, Canada; Klassen A., Department of Pediatrics, McMaster University, Clinical Epidemiology & Biostatistics McMaster University, Hamilton, ON, Canada; Bade D., Department of Ortho…	Purpose: To establish the content validity of LIMB-Q Kids, a new patient-reported outcome measure (PROM) for children with lower limb deformities. This study focused on three key components of content validity, i.e., comprehension, comprehensiveness, and relevance. Methods: Cognitive debriefing interviews (CDIs) with children with lower limb deformities were performed, and expert input from paren…	Children; Content validity; Lower limb deformities; Patient-reported outcomes; Qualitative	Child; Humans; Lower Extremity; Parents; Patient Reported Outcome Measures; Quality of Life; Reproducibility of Results; Surveys and Questionnaires; Translations; adolescent; adult; amputation; Article; bone bowing; bone dysplasia; child; clinical article; clinical practice; clinician; cognition; congenital short femur; content validity; enchondromatosis; female; femoral condyle; femur malformati…	Canadian Orthopaedics Association; BC Children's Hospital, BCCHR; Forskningsrådet för Arbetsliv och Socialvetenskap, FAS, (F16- 05491); University of British Columbia, UBC, (20R24312)	This work is supported by Orthopaedics Research Excellence Funds, Department of Orthopaedics, University of British Columbia (Grant # 20R24312), and the Canadian Orthopaedics Association (FAS# F16- 05491). Dr. Anthony Cooper is supported by an investigator salary award from the BC Children’s Hospital. Dr. Cooper has received funding for research from BC Children’s Hospital Foundation.	H. Chhina; Department of Orthopaedics, BC Children’s Hospital, Vancouver, 1D 18 4480 Oak Street, V6H 3V4, Canada; email: hchhina@cw.bc.ca		Springer Science and Business Media Deutschland GmbH	9629343		QLREE	35471486	English	Qual. Life Res.	Article	Final		Scopus	2-s2.0-85128841996
Chia L.C.; Licari M.K.; Guelfi K.J.; Reid S.L.	Chia, L.C. (55530987000); Licari, M.K. (12144375400); Guelfi, K.J. (8232102700); Reid, S.L. (35185400700)	55530987000; 12144375400; 8232102700; 35185400700	Investigation of treadmill and overground running: Implications for the measurement of oxygen cost in children with developmental coordination disorder	2014	Gait and Posture	40	3		464	470	6	7	10.1016/j.gaitpost.2014.05.054	https://www.scopus.com/inward/record.uri?eid=2-s2.0-84904099781&doi=10.1016%2fj.gaitpost.2014.05.054&partnerID=40&md5=701fb1161f71b9f0f8e6f64a81f1cfa4	School of Sport Science, Exercise and Health, The University of Western Australia, Crawley, WA 6009, 35 Stirling Highway, Australia	Chia L.C., School of Sport Science, Exercise and Health, The University of Western Australia, Crawley, WA 6009, 35 Stirling Highway, Australia; Licari M.K., School of Sport Science, Exercise and Health, The University of Western Australia, Crawley, WA 6009, 35 Stirling Highway, Australia; Guelfi K.J., School of Sport Science, Exercise and Health, The University of Western Australia, Crawley, WA 6…	Differences in the kinematics and kinetics of overground running have been reported between boys with and without developmental coordination disorder (DCD). This study compared the kinematics of overground and treadmill running in children with and without DCD to determine whether any differences in technique are maintained, as this may influence the outcome of laboratory treadmill studies of run…	Children; Developmental coordination disorder; Kinematics; Symmetry; Treadmill running	Adolescent; Biomechanical Phenomena; Case-Control Studies; Child; Energy Metabolism; Exercise Test; Humans; Lower Extremity; Male; Monitoring, Ambulatory; Motor Skills Disorders; Oxygen Consumption; Running; Children; Developmental coordination disorder; Kinematics; Symmetry; Treadmill running; ankle; article; child; controlled study; developmental coordination disorder; gait; human; human cell; …			L.C. Chia; School of Sport Science, Exercise and Health, The University of Western Australia, Crawley, WA 6009, 35 Stirling Highway, Australia; email: esther.chia.lc@gmail.com		Elsevier	9666362		GAPOF	24947070	English	Gait Posture	Article	Final		Scopus	2-s2.0-84904099781
Chia L.C.; Licari M.K.; Guelfi K.J.; Reid S.L.	Chia, L.C. (55530987000); Licari, M.K. (12144375400); Guelfi, K.J. (8232102700); Reid, S.L. (35185400700)	55530987000; 12144375400; 8232102700; 35185400700	A comparison of running kinematics and kinetics in children with and without developmental coordination disorder	2013	Gait and Posture	38	2		264	269	5	16	10.1016/j.gaitpost.2012.11.028	https://www.scopus.com/inward/record.uri?eid=2-s2.0-84880040170&doi=10.1016%2fj.gaitpost.2012.11.028&partnerID=40&md5=bf14d6e6d173f96648d463aab6dfc18d	School of Sport Science, Exercise and Health, The University of Western Australia, Australia	Chia L.C., School of Sport Science, Exercise and Health, The University of Western Australia, Australia; Licari M.K., School of Sport Science, Exercise and Health, The University of Western Australia, Australia; Guelfi K.J., School of Sport Science, Exercise and Health, The University of Western Australia, Australia; Reid S.L., School of Sport Science, Exercise and Health, The University of Weste…	The aim of this study was to compare running gait in children with and without developmental coordination disorder (DCD). Fourteen boys with DCD (9.5 ± 1 yr) and 14 typically developing (TD) controls (9.6 ± 1 yr) ran at a velocity of 2.44 ± 0.25. m/s along a 15. m track, with kinematic and kinetic data of the trunk and lower limb obtained for three cycles of each limb using a 12-camera Vicon MX s…	Developmental coordination disorder; Kinematics; Kinetics; Running	Ankle Joint; Biomechanical Phenomena; Case-Control Studies; Child; Gait; Gait Disorders, Neurologic; Humans; Kinetics; Knee Joint; Male; Motor Skills Disorders; Running; Developmental coordination disorder; Kinematics; Kinetics; Running; ankle; article; child; clinical article; controlled study; developmental coordination disorder; gait; hip; human; kinematics; knee; male; priority journal; runni…			L.C. Chia; School of Sport Science, Exercise and Health, The University of Western Australia 35 Stirling Highway, Crawley, WA 6009, Australia; email: 10545338@student.uwa.edu.au			18792219		GAPOF	23266248	English	Gait Posture	Article	Final		Scopus	2-s2.0-84880040170
Chow B.V.Y.; Morgan C.; Rae C.; Warton D.I.; Novak I.; Davies S.; Lancaster A.; Popovic G.C.; Rizzo R.R.N.; Rizzo C.Y.; Kyriagis M.; Herbert R.D.; Bolsterlee B.	Chow, Brian V. Y. (57262946000); Morgan, Catherine (57196358107); Rae, Caroline (7005387752); Warton, David I. (6603467842); Novak, Iona (14623178600); Davies, Suzanne (58123468300); Lancaster, Ann (18935602100); Popovic, Gordana C. (56585656200); Rizzo, Rodrigo R. N. (57202502424); Rizzo, Claudia Y. (58680585800); Kyriagis, Maria (36644326500); Herbert, Robert D. (7102707431); Bolsterlee, Bart (…	57262946000; 57196358107; 7005387752; 6603467842; 14623178600; 58123468300; 18935602100; 56585656200; 57202502424; 58680585800; 36644326500; 7102707431; 54886484000	Human lower leg muscles grow asynchronously	2024	Journal of Anatomy	244	3		476	485	9	1	10.1111/joa.13967	https://www.scopus.com/inward/record.uri?eid=2-s2.0-85175689462&doi=10.1111%2fjoa.13967&partnerID=40&md5=2c6e051c2eb208f1383ecf792b0ebdbe	Neuroscience Research Australia (NeuRA), Sydney, NSW, Australia; School of Biomedical Sciences, University of New South Wales, Sydney, NSW, Australia; Cerebral Palsy Alliance Research Institute, Discipline of Child and Adolescent Health, The University of Sydney, Sydney, NSW, Australia; School of Psychology, University of New South Wales, Sydney, NSW, Australia; School of Mathematics and Statisti…	Chow B.V.Y., Neuroscience Research Australia (NeuRA), Sydney, NSW, Australia, School of Biomedical Sciences, University of New South Wales, Sydney, NSW, Australia; Morgan C., Cerebral Palsy Alliance Research Institute, Discipline of Child and Adolescent Health, The University of Sydney, Sydney, NSW, Australia; Rae C., Neuroscience Research Australia (NeuRA), Sydney, NSW, Australia, School of Psyc…	Muscle volume must increase substantially during childhood growth to generate the power required to propel the growing body. One unresolved but fundamental question about childhood muscle growth is whether muscles grow at equal rates; that is, if muscles grow in synchrony with each other. In this study, we used magnetic resonance imaging (MRI) and advances in artificial intelligence methods (deep…	children; growth; lower leg muscles; magnetic resonance imaging; maturation	Artificial Intelligence; Child; Child, Preschool; Female; Humans; Leg; Lower Extremity; Magnetic Resonance Imaging; Male; Muscle, Skeletal; Quality of Life; adolescent; age; Article; bone length; child; controlled study; deep learning; female; gastrocnemius muscle; growth rate; human; image segmentation; infant; lower leg muscle; male; muscle growth; muscle mass; nuclear magnetic resonance imagin…	RTP; Australian Government Research Training Program; Australian University Librarians; University of New South Wales, UNSW; National Health and Medical Research Council, NHMRC, (APP1156394, APP1117192, 1117192)	Funding text 1: This study was supported by the Australian National Health and Medical Research Council (NHMRC) grants APP1156394 and APP1117192. The authors acknowledge the facilities and scientific and technical assistance of the National Imaging Facility, a National Collaborative Research Infrastructure Strategy (NCRIS) capability, at the NeuRA Imaging, NeuRA, UNSW Node. BC is supported by a U…	B. Bolsterlee; Neuroscience Research Australia (NeuRA), Sydney, Australia; email: b.bolsterlee@neura.edu.au		John Wiley and Sons Inc	218782		JOANA	37917014	English	J. Anat.	Article	Final	All Open Access; Green Open Access; Hybrid Gold Open Access	Scopus	2-s2.0-85175689462
Clark R.; Locke M.; Hill B.; Wells C.; Bialocerkowski A.	Clark, Ramona (56642208100); Locke, Melissa (56642459800); Hill, Bridget (54412494900); Wells, Cherie (45162056700); Bialocerkowski, Andrea (6603607250)	56642208100; 56642459800; 54412494900; 45162056700; 6603607250	Clinimetric properties of lower limb neurological impairment tests for children and young people with a neurological condition: A systematic review	2017	PLoS ONE	12	7	e0180031				9	10.1371/journal.pone.0180031	https://www.scopus.com/inward/record.uri?eid=2-s2.0-85021673366&doi=10.1371%2fjournal.pone.0180031&partnerID=40&md5=646072e51d5861f7a2764c0a1fe0967f	Menzies Health Institute Queensland, Griffith University, Gold Coast, QLD, Australia; School of Allied Health Sciences, Griffith University, Gold Coast, QLD, Australia; Movement Solutions, Coorparoo, QLD, Australia; Epworth Monash Rehabilitation Medicine Unit, Melbourne, Australia	Clark R., Menzies Health Institute Queensland, Griffith University, Gold Coast, QLD, Australia, School of Allied Health Sciences, Griffith University, Gold Coast, QLD, Australia; Locke M., Movement Solutions, Coorparoo, QLD, Australia; Hill B., Menzies Health Institute Queensland, Griffith University, Gold Coast, QLD, Australia, School of Allied Health Sciences, Griffith University, Gold Coast, Q…	Background Clinicians and researchers require sound neurological tests to measure changes in neurological impairments necessary for clinical decision-making. Little evidence-based guidance exists for selecting and interpreting an appropriate, paediatric-specific lower limb neurological test aimed at the impairment level. Objective To determine the clinimetric evidence underpinning neurological im…		Adolescent; Child; Exercise Test; Humans; Leg; Muscle Strength; Peripheral Nervous System Diseases; American Spinal Injury Association impairment scale; Article; cerebral palsy; Charcot Marie tooth paediatric scale; child; Duchenne muscular dystrophy; dynamometry; hand held dynamometry; hereditary motor sensory neuropathy; human; leg disease; manual muscle testing; muscle strength; neurologic dis…			R. Clark; Menzies Health Institute Queensland, Griffith University, Gold Coast, Australia; email: Ramona.Clark2@griffithuni.edu.au		Public Library of Science	19326203		POLNC	28671957	English	PLoS ONE	Article	Final	All Open Access; Gold Open Access; Green Open Access	Scopus	2-s2.0-85021673366
Cliff D.P.; Okely A.D.; Morgan P.J.; Jones R.A.; Steele J.R.; Baur L.A.	Cliff, Dylan P. (15843234300); Okely, Anthony D. (6603432058); Morgan, Philip J. (15840101900); Jones, Rachel A. (55493289400); Steele, Julie R. (7402403999); Baur, Louise A. (7005262888)	15843234300; 6603432058; 15840101900; 55493289400; 7402403999; 7005262888	Proficiency deficiency: Mastery of fundamental movement skills and skill components in overweight and obese children	2012	Obesity	20	5		1024	1033	9	76	10.1038/oby.2011.241	https://www.scopus.com/inward/record.uri?eid=2-s2.0-84860308708&doi=10.1038%2foby.2011.241&partnerID=40&md5=1ed1a3349f24cea09ecc89e721f16d54	Faculty of Education, Interdisciplinary Educational Research Institute (IERI), University of Wollongong, Wollongong, NSW, Australia; Priority Research Centre in Physical and Activity and Nutrition, Faculty of Education and Arts, University of Newcastle, Callaghan, NSW, Australia; Biomechanics Research Laboratory, School of Health Sciences, University of Wollongong, Wollongong, NSW, Australia; Uni…	Cliff D.P., Faculty of Education, Interdisciplinary Educational Research Institute (IERI), University of Wollongong, Wollongong, NSW, Australia; Okely A.D., Faculty of Education, Interdisciplinary Educational Research Institute (IERI), University of Wollongong, Wollongong, NSW, Australia; Morgan P.J., Priority Research Centre in Physical and Activity and Nutrition, Faculty of Education and Arts, …	The purpose of this observational study was to compare the mastery of 12 fundamental movement skills (FMS) and skill components between a treatment-seeking sample of overweight/obese children and a reference sample from the United States. Mastery of six locomotor and six object-control skills (24 components in each subdomain) were video-assessed by one assessor using the test of gross motor devel…		Analysis of Variance; Australia; Body Mass Index; Child; Child, Preschool; Exercise; Female; Humans; Male; Motor Activity; Motor Skills; Movement; Obesity; Prevalence; United States; age distribution; article; body mass; body position; child; childhood obesity; controlled study; female; force; human; locomotion; major clinical study; male; motor control; motor development; motor performance; obse…			D.P. Cliff; Faculty of Education, Interdisciplinary Educational Research Institute (IERI), University of Wollongong, Wollongong, NSW, Australia; email: dylanc@uow.edu.au			1930739X			21799480	English	Obesity	Article	Final	All Open Access; Green Open Access	Scopus	2-s2.0-84860308708
Coda A.; Carline T.; Santos D.	Coda, Andrea (57196921350); Carline, Tom (6506755260); Santos, Derek (56066580400)	57196921350; 6506755260; 56066580400	Repeatability and reproducibility of the Tekscan HR-Walkway system in healthy children	2014	Foot	24	2		49	55	6	10	10.1016/j.foot.2014.02.004	https://www.scopus.com/inward/record.uri?eid=2-s2.0-84901488676&doi=10.1016%2fj.foot.2014.02.004&partnerID=40&md5=965b6d3256d34266ab77ce69508d2443	University of Newcastle, New South Wales, Australia; Queen Margaret University, Edinburgh, United Kingdom	Coda A., University of Newcastle, New South Wales, Australia; Carline T., Queen Margaret University, Edinburgh, United Kingdom; Santos D., Queen Margaret University, Edinburgh, United Kingdom	This study investigated the repeatability and reproducibility of the HR Walkway system with regards to peak pressure values (PP) and pressure time integral (PTI) in healthy children, ranging between 5 and 18 years of age. Subjects recruited took part in two non-invasive clinical assessments, at baseline and 1 week later. Gait analysis was carried out using the PP box approach, and plantar foot re…	Children; Foot mapping; Gait; HR-Walkway; Repeatability; Reproducibility; Tekscan	Adolescent; Biomechanical Phenomena; Child; Child, Preschool; Female; Foot; Gait; Humans; Male; Pressure; Reference Values; Reproducibility of Results; Walking; adolescent; adult; article; child; clinical assessment; controlled study; correlation coefficient; female; foot; gait; human; human experiment; male; measurement repeatability; medical device; non invasive procedure; normal human; plantar…			A. Coda; Health Precinct Building, School of Health Science, University of Newcastle, Ourimbah, NSW 2258, Australia; email: Andrea.Coda@newcastle.edu.au		Churchill Livingstone	9582592		FOOTE	24703061	English	Foot	Article	Final		Scopus	2-s2.0-84901488676
Coda A.; Fowlie P.W.; Davidson J.E.; Walsh J.; Carline T.; Santos D.	Coda, Andrea (57196921350); Fowlie, Peter W. (35571891300); Davidson, Joyce E. (12783343700); Walsh, Jo (7404417261); Carline, Tom (6506755260); Santos, Derek (56066580400)	57196921350; 35571891300; 12783343700; 7404417261; 6506755260; 56066580400	Foot orthoses in children with juvenile idiopathic arthritis: A randomised controlled trial	2014	Archives of Disease in Childhood	99	7		649	651	2	9	10.1136/archdischild-2013-305166	https://www.scopus.com/inward/record.uri?eid=2-s2.0-84902381032&doi=10.1136%2farchdischild-2013-305166&partnerID=40&md5=b825b3ba4d5af3c9d1db7e2df1ee9967	Department of Podiatry, University of Newcastle, NSW, Australia; Ninewells Hospital, Medical School, Dundee, United Kingdom; Royal Hospital for Sick Children, Edinburgh, United Kingdom; Royal Hospital for Sick Children (Yorkhill), Glasgow, United Kingdom; Department of Podiatry, Queen Margaret University, Edinburgh, United Kingdom	Coda A., Department of Podiatry, University of Newcastle, NSW, Australia; Fowlie P.W., Ninewells Hospital, Medical School, Dundee, United Kingdom; Davidson J.E., Royal Hospital for Sick Children, Edinburgh, United Kingdom; Walsh J., Royal Hospital for Sick Children (Yorkhill), Glasgow, United Kingdom; Carline T., Department of Podiatry, Queen Margaret University, Edinburgh, United Kingdom; Santos…	Introduction: There is limited evidence supporting the podiatric treatment of children with juvenile idiopathic arthritis (JIA). This multicentre randomised controlled trial aimed to determine whether preformed foot orthoses (FOs) impacted on pain and quality of life (QoL) in children with JIA. Methods: Eligible children were randomised to receive either 'fitted ' FOs with customised chair-side c…		Adolescent; Arthritis, Juvenile; Child; Female; Foot Orthoses; Humans; Male; Orthotic Devices; Pain; Pain Management; Pain Measurement; Quality of Life; Questionnaires; Treatment Outcome; adolescent; analgesia; article; child; controlled study; female; follow up; foot orthosis; human; juvenile rheumatoid arthritis; major clinical study; male; multicenter study; pain; pain assessment; priority jou…			A. Coda; School of Health Science, Faculty of Health Medicine, University of Newcastle, Ourimbah, NSW 2258, PO Box 127, Australia; email: Andrea.Coda@newcastle.edu.au		BMJ Publishing Group	39888		ADCHA	24636956	English	Arch. Dis. Child.	Article	Final		Scopus	2-s2.0-84902381032
Cole W.G.	Cole, William G. (7201518727)	7201518727	Evaluation of a teaching model for the early diagnosis of congénital dislocation of the hip	1983	Journal of Pediatric Orthopaedics	3	2		223	226	3	8	10.1097/01241398-198305000-00014	https://www.scopus.com/inward/record.uri?eid=2-s2.0-0020633079&doi=10.1097%2f01241398-198305000-00014&partnerID=40&md5=a76a0070433350ec6dbc051096043e96	Départaient of Orthopciedic Sitrgery, Royal Children’s Hospital, Melbourne, Australia	Cole W.G., Départaient of Orthopciedic Sitrgery, Royal Children’s Hospital, Melbourne, Australia	A teaching model for the early diagnosis of congenital dislocation of the hip was evaluated. The physical signs of the dislocated hip and of the dislocatable hip closely simulated the true signs. The model was an excellent teaching aid and it enabled the students to gain practical experience in examining abnormal hips. The ability of the students to carry out the standard tests was also evaluated…	Hip dislocation; Teaching aid	Education, Medical; Hip Dislocation, Congenital; Human; Infant; Infant, Newborn; Infant, Newborn, Diseases; Manikins; Physical Examination; Teaching Materials; central nervous system; congenital disorder; congenital hip dislocation; education; human; joint; medical education; psychological aspect						2716798			6863530	English	J. Pediatr. Orthop.	Article	Final		Scopus	2-s2.0-0020633079
Cope E.B.; Antony J.H.	Cope, Elizabeth B. (11638875600); Antony, Jayne H. (57190369470)	11638875600; 57190369470	Normal values for the two-point discrimination test	1992	Pediatric Neurology	8	4		251	254	3	23	10.1016/0887-8994(92)90360-B	https://www.scopus.com/inward/record.uri?eid=2-s2.0-0026784085&doi=10.1016%2f0887-8994%2892%2990360-B&partnerID=40&md5=46d4b82fdb3d0d1ee0711548c79e4c8d	T.Y. Nelson Department of Neurology, Children's Hospital ; Camperdown; Sydney, Australia	Cope E.B., T.Y. Nelson Department of Neurology, Children's Hospital ; Camperdown; Sydney, Australia; Antony J.H., T.Y. Nelson Department of Neurology, Children's Hospital ; Camperdown; Sydney, Australia	A 2-point discrimination study was conducted with 112 normal children, ages 2-13 years. The goal was to determine the age at which children can reliably cooperate in performing the 2-point discrimination test and to discover the normal values on the fingertips and feet for different ages, as well as to study the changes in these values with age. It was found that from age 6 years and older all ch…		Adolescent; Age Factors; Child; Child, Preschool; Discrimination (Psychology); Female; Foot; Hand; Human; Male; Neurologic Examination; Reference Values; Sensation Disorders; Touch; age; article; child; child development; discrimination learning; female; human; male; normal human						8878994		PNEUE	1388412	English	Pediatr. Neurol.	Article	Final		Scopus	2-s2.0-0026784085
Cornett K.M.D.; North K.N.; Rose K.J.; Burns J.	Cornett, Kayla M.D. (56575596000); North, Kathryn N. (7006800614); Rose, Kristy J. (25722368500); Burns, Joshua (8875498900)	56575596000; 7006800614; 25722368500; 8875498900	Muscle weakness in children with neurofibromatosis type 1	2015	Developmental Medicine and Child Neurology	57	8		733	736	3	24	10.1111/dmcn.12777	https://www.scopus.com/inward/record.uri?eid=2-s2.0-84935748627&doi=10.1111%2fdmcn.12777&partnerID=40&md5=626e0e1622ebdacf2f88c8dc2daf53db	Institute for Neuroscience and Muscle Research, The Children's Hospital at Westmead, Sydney, NSW, Australia; Arthritis and Musculoskeletal Research Group, Faculty of Health Sciences, The University of Sydney, Sydney, NSW, Australia; Murdoch Children's Research Institute, Melbourne, VIC, Australia; Department of Paediatrics, Faculty of Medicine, University of Melbourne, Melbourne, VIC, Australia; …	Cornett K.M.D., Institute for Neuroscience and Muscle Research, The Children's Hospital at Westmead, Sydney, NSW, Australia, Arthritis and Musculoskeletal Research Group, Faculty of Health Sciences, The University of Sydney, Sydney, NSW, Australia; North K.N., Murdoch Children's Research Institute, Melbourne, VIC, Australia, Department of Paediatrics, Faculty of Medicine, University of Melbourne,…	Aim: To investigate if children with neurofibromatosis type 1 (NF1) have reduced muscle strength compared with children with typical development. Method: Maximal isometric strength of 15 upper and lower limb muscle groups was evaluated in 30 children with NF1 (16 males, 14 females; aged 4-16y) and 30 age-, sex-, height-, and weight-matched controls using hand-held dynamometry by a single evaluato…		Adolescent; Child; Child, Preschool; Female; Humans; Isometric Contraction; Male; Muscle Strength; Muscle Weakness; Muscle, Skeletal; Neurofibromatosis 1; adolescent; age; arm muscle; Article; body height; body weight; child; clinical article; controlled study; dynamometry; elbow flexion; female; human; isometrics; leg muscle; male; muscle strength; muscle weakness; neurofibromatosis type 1; outc…			K.M.D. Cornett; The Children's Hospital at Westmead, Westmead, Locked Bag 4001, 2145, Australia; email: Kayla.Cornett@health.nsw.gov.au			121622		DMCNA	25913846	English	Dev. Med. Child Neurol.	Article	Final	All Open Access; Bronze Open Access	Scopus	2-s2.0-84935748627
Cornett K.M.D.; Wojciechowski E.; Sman A.D.; Walker T.; Menezes M.P.; Bray P.; Halaki M.; Burns J.; Sman D.; Cornett K.M.D.; Mandarakas M.R.; Rose K.J.; Bray P.; Baldwin J.; McKay M.J.; Refshauge K.M.; Raymond J.; Walker T.; Sampaio H.; Mudge A.; Purcell L.; Miller C.; Gray K.; Harman M.; Gabrael N.; Ouvrier R.A.; Farrar M.; Sman A.	Cornett, Kayla M. D. (56575596000); Wojciechowski, Elizabeth (56293281900); Sman, Amy D. (55510147000); Walker, Terri (58438426400); Menezes, Manoj P. (55177715500); Bray, Paula (35897587300); Halaki, Mark (14041582600); Burns, Joshua (8875498900); Sman, D. (57205154869); Cornett, Kayla M. D. (58360346000); Mandarakas, Melissa R. (55901435700); Rose, Kristy J. (25722368500); Bray, Paula (58341482…	56575596000; 56293281900; 55510147000; 58438426400; 55177715500; 35897587300; 14041582600; 8875498900; 57205154869; 58360346000; 55901435700; 25722368500; 58341482900; 56528867100; 56529028000; 7003468794; 7402362954; 56144636700; 57188568956; 35741366400; 55951263100; 57201680880; 55317505600; 57201680873; 57201680871; 7005595917; 35264034900; 58386297300	Magnetic resonance imaging of the anterior compartment of the lower leg is a biomarker for weakness, disability, and impaired gait in childhood Charcot–Marie–Tooth disease	2019	Muscle and Nerve	59	2		213	217	4	7	10.1002/mus.26352	https://www.scopus.com/inward/record.uri?eid=2-s2.0-85058836493&doi=10.1002%2fmus.26352&partnerID=40&md5=421668fb24fe4d94b0f4faae083db830	Sydney Children's Hospitals Network (Randwick and Westmead), The University of Sydney, Locked Bag 4001, Westmead,, Sydney, 2145, NSW, Australia; Fysiotherapie Centraal, Radboudumc, Nijmegen, Netherlands; Sydney Children's Hospitals Network (Randwick and Westmead), Sydney, NSW, Australia; Faculty of Health Sciences, The University of Sydney, Sydney, NSW, Australia	Cornett K.M.D., Sydney Children's Hospitals Network (Randwick and Westmead), The University of Sydney, Locked Bag 4001, Westmead,, Sydney, 2145, NSW, Australia, Fysiotherapie Centraal, Radboudumc, Nijmegen, Netherlands; Wojciechowski E., Sydney Children's Hospitals Network (Randwick and Westmead), The University of Sydney, Locked Bag 4001, Westmead,, Sydney, 2145, NSW, Australia, Fysiotherapie Ce…	Introduction: Biomarkers of disease severity in Charcot–Marie–Tooth disease (CMT) are required to evaluate early responses to treatment. In this study we used magnetic resonance imaging (MRI) to evaluate the relationship between muscle volume and intramuscular fat accumulation with weakness, disability, and impaired gait in affected children and adolescents. Methods: Fifty-five participants under…	3-dimensional gait analysis; Charcot–Marie–Tooth disease; MRI; musculoskeletal; pediatric	Adolescent; Charcot-Marie-Tooth Disease; Child; Disabled Persons; Female; Gait Disorders, Neurologic; Humans; Image Processing, Computer-Assisted; Leg; Magnetic Resonance Imaging; Male; Muscle Strength; Muscle Weakness; Muscle, Skeletal; adolescent; Article; child; disability; disease severity; dynamometry; female; gait disorder; genetic screening; hereditary motor sensory neuropathy; human; inte…	Medical Research Council of Australia, Centre for Research Excellence in Neuromuscular Disorders, (1031893); Muscular Dystrophy Association, MDA, (250931)	Muscular Dystrophy Association USA (250931 for the FAST Trial) and National Health; and Medical Research Council of Australia, Centre for Research Excellence in Neuromuscular Disorders (1031893).Ethical Publication Statement: We (the authors) confirm that we have read the Journal's position on issues involved in ethical publication and affirm that this report is consistent with those guidelines.	K.M.D. Cornett; Sydney Children's Hospitals Network (Randwick and Westmead), The University of Sydney, Sydney, Locked Bag 4001, Westmead, 2145, Australia; email: kaylamdcornett@gmail.com		John Wiley and Sons Inc	0148639X		MUNED	30265406	English	Muscle Nerve	Article	Final		Scopus	2-s2.0-85058836493
Correa T.A.; Schache A.G.; Graham H.K.; Baker R.; Thomason P.; Pandy M.G.	Correa, Tomas A. (36460784600); Schache, Anthony G. (6602235911); Graham, H. Kerr (34770755500); Baker, Richard (7404219338); Thomason, Pam (7003459909); Pandy, Marcus G. (7004086439)	36460784600; 6602235911; 34770755500; 7404219338; 7003459909; 7004086439	Potential of lower-limb muscles to accelerate the body during cerebral palsy gait	2012	Gait and Posture	36	2		194	200	6	20	10.1016/j.gaitpost.2012.02.014	https://www.scopus.com/inward/record.uri?eid=2-s2.0-84862900868&doi=10.1016%2fj.gaitpost.2012.02.014&partnerID=40&md5=abcf0ca6fefd9063685ef5c95f49c1d8	Department of Mechanical Engineering, University of Melbourne, VIC 3010, Australia; Murdoch Childrens Research Institute, Parkville, VIC 3010, Australia	Correa T.A., Department of Mechanical Engineering, University of Melbourne, VIC 3010, Australia; Schache A.G., Department of Mechanical Engineering, University of Melbourne, VIC 3010, Australia; Graham H.K., Murdoch Childrens Research Institute, Parkville, VIC 3010, Australia; Baker R., Department of Mechanical Engineering, University of Melbourne, VIC 3010, Australia, Murdoch Childrens Research …	Two of the most common gait patterns in children with spastic diplegic cerebral palsy (CP) are termed 'crouch gait' and 'jump gait'. While outcomes of surgical interventions designed to improve functional mobility are generally positive, many children displaying these gait patterns show minimal or no improvement post-surgery. A poor response to treatment may be partially attributable to incorrect…	Crouch; Jump; Muscle function; Musculoskeletal model; Walking	Acceleration; Ankle Joint; Biomechanics; Cerebral Palsy; Child; Gait; Gait Disorders, Neurologic; Hip Joint; Humans; Knee Joint; Lower Extremity; Muscle, Skeletal; article; body movement; cerebral palsy; child; controlled study; gait disorder; human; jumping; leg muscle; major clinical study; muscle function; muscle potential; priority journal; school child	Veski; Australian Research Council, ARC, (DP0878705); National Health and Medical Research Council, NHMRC	Financial support was provided by the Australian Research Council under Discovery Project Grant DP0878705 , the National Health and Medical Research Council through the Centre for Clinical Research Excellence in Gait Analysis and Gait Rehabilitation (Gait CCRE), and a VESKI Innovation Fellowship awarded to M.G.P.	T.A. Correa; Department of Mechanical Engineering, University of Melbourne, VIC 3010, Australia; email: t.correa@pgrad.unimelb.edu.au			18792219		GAPOF	22522045	English	Gait Posture	Article	Final		Scopus	2-s2.0-84862900868
Cranage S.; Banwell H.; Williams C.M.	Cranage, Simone (57190420297); Banwell, Helen (14019072700); Williams, Cylie M. (36195300700)	57190420297; 14019072700; 36195300700	Gait and lower limb observation of paediatrics (GALLOP): Development of a consensus based paediatric podiatry and physiotherapy standardised recording proforma	2016	Journal of Foot and Ankle Research	9	1	8				14	10.1186/s13047-016-0139-4	https://www.scopus.com/inward/record.uri?eid=2-s2.0-84979856825&doi=10.1186%2fs13047-016-0139-4&partnerID=40&md5=df97cc2846a7968add00c3fe511e32bf	Peninsula Health-Community Health, PO Box 52, Frankston, 3199, VIC, Australia; School of Health Sciences, University of South Australia, PO Box 2471, Adelaide, 5001, SA, Australia; School of Physiotherapy, Monash University, PO Box 527, Frankston, 3199, VIC, Australia	Cranage S., Peninsula Health-Community Health, PO Box 52, Frankston, 3199, VIC, Australia; Banwell H., School of Health Sciences, University of South Australia, PO Box 2471, Adelaide, 5001, SA, Australia; Williams C.M., Peninsula Health-Community Health, PO Box 52, Frankston, 3199, VIC, Australia, School of Health Sciences, University of South Australia, PO Box 2471, Adelaide, 5001, SA, Australia…	Background: Paediatric gait and lower limb assessments are frequently undertaken in podiatry and physiotherapy clinical practice and this is a growing area of expertise within Australia. No concise paediatric standardised recording proforma exists to assist clinicians in clinical practice. The aim of this study was to develop a gait and lower limb standardised recording proforma guided by the lit…	Assessment; Delphi; Lower limb; Paediatric; Physiotherapy; Podiatry	Australia; Delphi Technique; Female; Gait; Humans; Lower Extremity; Male; Medical History Taking; Pediatrics; Physical Examination; Physical Therapy Specialty; Podiatry; Reproducibility of Results; adult; ankle; body posture; child; consensus development; foot; gait; hip; human; human experiment; occupation; pediatrics; physiotherapist; physiotherapy; podiatrist; podiatry; range of motion; reliab…			S. Cranage; Peninsula Health-Community Health, Frankston, PO Box 52, 3199, Australia; email: scranage@phcn.vic.gov.au		BioMed Central Ltd.	17571146			26949416	English	J. Foot Ankle Res.	Article	Final	All Open Access; Gold Open Access; Green Open Access	Scopus	2-s2.0-84979856825
Cranage S.; Perraton L.; Bowles K.-A.; Williams C.	Cranage, Simone (57190420297); Perraton, Luke (36089288700); Bowles, Kelly-Ann (23017934600); Williams, Cylie (36195300700)	57190420297; 36089288700; 23017934600; 36195300700	A comparison of young children's spatiotemporal gait measures in three common types of footwear with different sole hardness	2021	Gait and Posture	90			276	282	6	3	10.1016/j.gaitpost.2021.09.165	https://www.scopus.com/inward/record.uri?eid=2-s2.0-85114926249&doi=10.1016%2fj.gaitpost.2021.09.165&partnerID=40&md5=40f8877e4e1beeb3ed9242d8a5ab95dc	Department of Physiotherapy, Monash University, Melbourne, Australia; Department of Paramedicine, Monash University, Melbourne, Australia; Peninsula Health, Melbourne, Victoria, Australia	Cranage S., Department of Physiotherapy, Monash University, Melbourne, Australia, Peninsula Health, Melbourne, Victoria, Australia; Perraton L., Department of Physiotherapy, Monash University, Melbourne, Australia; Bowles K.-A., Department of Paramedicine, Monash University, Melbourne, Australia; Williams C., Department of Physiotherapy, Monash University, Melbourne, Australia, Peninsula Health, …	Background: It is unknown what the impact of sole hardness is on young children's gait. Yet, this feature is commonly marketed as having differing benefits for young children's walking and development. Research question: What are the differences in spatiotemporal measures of gait during walking and running in three common types of young children's footwear with a soft sole, compared to a hard sol…	Footwear; Gait; Hard; Shoes; Soft; Sole; Toddler	Biomechanical Phenomena; Child; Child, Preschool; Gait; Hardness; Humans; Shoes; Walking; Article; child; clinical article; controlled study; female; foot sole; gait; hardness; human; male; randomized controlled trial; runner; running; spatiotemporal analysis; standing; step time; stride length; velocity; walking; biomechanics; gait; hardness; preschool child; shoe	National Health and Medical Research Council, NHMRC	SC is supported through an Australian Government Research Training Program Scholarship . CMW is supported by a National Health and Medical Research Council Early Career Health Research Professional Fellowship . Bobux Pty Ltd partially funded the study and provided all the footwear. They did not have a role in data collection, analysis or interpretation of results.	S. Cranage; Department of Physiotherapy, Monash University, Melbourne, Australia; email: simone.cranage@monash.edu		Elsevier B.V.	9666362		GAPOF	34536693	English	Gait Posture	Article	Final		Scopus	2-s2.0-85114926249
Cranage S.; Perraton L.; Bowles K.-A.; Williams C.	Cranage, Simone (57190420297); Perraton, Luke (36089288700); Bowles, Kelly-Ann (23017934600); Williams, Cylie (36195300700)	57190420297; 36089288700; 23017934600; 36195300700	A comparison of young children's spatiotemporal measures of walking and running in three common types of footwear compared to bare feet	2020	Gait and Posture	81			218	224	6	12	10.1016/j.gaitpost.2020.07.147	https://www.scopus.com/inward/record.uri?eid=2-s2.0-85089389346&doi=10.1016%2fj.gaitpost.2020.07.147&partnerID=40&md5=e8bc4ff2626cedb770812af1c5fffd88	Department of Physiotherapy, Monash University, Melbourne, Australia; Department of Paramedicine, Monash University, Melbourne, Australia; Peninsula Health, Melbourne, Victoria, Australia	Cranage S., Department of Physiotherapy, Monash University, Melbourne, Australia, Peninsula Health, Melbourne, Victoria, Australia; Perraton L., Department of Physiotherapy, Monash University, Melbourne, Australia; Bowles K.-A., Department of Paramedicine, Monash University, Melbourne, Australia; Williams C., Department of Physiotherapy, Monash University, Melbourne, Australia, Peninsula Health, …	Background: Clinicians and footwear manufacturers often advise young children to wear soft-soled footwear when they are first learning to walk. There is limited evidence as to why this advice is given, and if soft-soled shoes are as close to barefoot as thought. Research question: What are the differences in spatiotemporal measures of gait during walking and running in three common types of child…	Barefoot; footwear; Gait; Shoes; Sole; Toddler	Biomechanical Phenomena; Child, Preschool; Female; Foot; Humans; Male; Non-Randomized Controlled Trials as Topic; Running; Shoes; Walking; Article; child; controlled study; experimental design; female; gait; human; human experiment; intermethod comparison; male; normal human; preschool child; priority journal; running; spatiotemporal analysis; standing; step time; stride length; walking; biomecha…	National Health and Medical Research Council, NHMRC	SC is supported through an Australian Government Research Training Program Scholarship . CMW is supported by a National Health and Medical Research Council Early Career Health Research Professional Fellowship . Bobux Pty Ltd partially funded the study and provided all the footwear.	S. Cranage; Department of Physiotherapy, Monash University, Melbourne, Australia; email: simone.cranage@monash.edu		Elsevier B.V.	9666362		GAPOF	32810697	English	Gait Posture	Article	Final		Scopus	2-s2.0-85089389346
Cranage S.; Perraton L.; Bowles K.-A.; Williams C.	Cranage, Simone (57190420297); Perraton, Luke (36089288700); Bowles, Kelly-Ann (23017934600); Williams, Cylie (36195300700)	57190420297; 36089288700; 23017934600; 36195300700	The impact of shoe flexibility on gait, pressure and muscle activity of young children. A systematic review	2019	Journal of Foot and Ankle Research	12	1	55				18	10.1186/s13047-019-0365-7	https://www.scopus.com/inward/record.uri?eid=2-s2.0-85075815765&doi=10.1186%2fs13047-019-0365-7&partnerID=40&md5=527dd7982fefbce9329acb17488fa2f4	Department of Physiotherapy, Monash University, Melbourne, Australia; Department of Community Emergency Health and Paramedic Practice, Monash University, Melbourne, Australia; Peninsula Health, Melbourne, VIC, Australia	Cranage S., Department of Physiotherapy, Monash University, Melbourne, Australia, Peninsula Health, Melbourne, VIC, Australia; Perraton L., Department of Physiotherapy, Monash University, Melbourne, Australia; Bowles K.-A., Department of Community Emergency Health and Paramedic Practice, Monash University, Melbourne, Australia; Williams C., Department of Physiotherapy, Monash University, Melbourn…	Background: There is limited evidence of shoe impact in younger children, particularly in the context of immature gait patterns. It is unclear if the impact from shoes in younger children is similar to what has been seen in older children. This systematic review aims to identify any impact of shoe features on younger children's gait, and if there are any differences between shoe sole flexibility …	Child; Footwear; Gait; Run; Shoes; Toddler; Walk	Adolescent; Biomechanical Phenomena; Child; Child, Preschool; Female; Foot; Gait; Humans; Infant; Male; Motor Activity; Pressure; Running; Shoes; Spatio-Temporal Analysis; Walking; adolescent; adverse device effect; adverse event; biomechanics; child; comparative study; female; foot; gait; human; infant; male; motor activity; physiology; preschool child; pressure; running; shoe; spatiotemporal an…	Health Research, HRI; National Health and Medical Research Council, NHMRC; Cooperative Research Centres, Australian Government Department of Industry, CRCs	SC is supported through an Australian Government Research Training Program Scholarship. CMW is support by a National Health and Medical Research Council Early Career Health Research Professional Fellowship. This research did not receive any funding.	S. Cranage; Department of Physiotherapy, Monash University, Melbourne, Australia; email: simone.cranage@monash.edu		BioMed Central Ltd.	17571146			31798689	English	J. Foot Ankle Res.	Article	Final	All Open Access; Gold Open Access; Green Open Access	Scopus	2-s2.0-85075815765
Crompton J.; Galea M.P.; Phillips B.	Crompton, Jodi (23466272500); Galea, Mary P. (7006576455); Phillips, Bev (7401447607)	23466272500; 7006576455; 7401447607	Hand-held dynamometry for muscle strength measurement in children with cerebral palsy	2007	Developmental Medicine and Child Neurology	49	2		106	111	5	83	10.1111/j.1469-8749.2007.00106.x	https://www.scopus.com/inward/record.uri?eid=2-s2.0-33847385395&doi=10.1111%2fj.1469-8749.2007.00106.x&partnerID=40&md5=8704f20aaffe68075d49ee37940a7158	Rehabilitation Sciences Research Centre, School of Physiotherapy, The University of Melbourne, Parkville, VIC 3108, 200 Berkeley Street, Australia	Crompton J., Rehabilitation Sciences Research Centre, School of Physiotherapy, The University of Melbourne, Parkville, VIC 3108, 200 Berkeley Street, Australia; Galea M.P., Rehabilitation Sciences Research Centre, School of Physiotherapy, The University of Melbourne, Parkville, VIC 3108, 200 Berkeley Street, Australia; Phillips B., Rehabilitation Sciences Research Centre, School of Physiotherapy,…	The aim of this study was to investigate the reliability of hand-held dynamometry for measuring isometric lower-limb muscle strength in children with cerebral palsy (CP). Twentythree children (14 males, nine females) with CP (spastic diplegia; Gross Motor Function Classification System Levels I-III) aged 5 years 7 months to 14 years 5 months (mean 9y 6mo [SD 2y 8mo]) attended two test sessions 1 …		Adolescent; Cerebral Palsy; Child; Confidence Intervals; Female; Hand; Humans; Isometric Contraction; Lower Extremity; Male; Muscle Strength; Muscle Strength Dynamometer; Posture; Reproducibility of Results; Time Factors; adolescent; article; body position; body posture; body weight; cerebral palsy; child; clinical article; controlled study; correlation coefficient; disease classification; dynamo…			M.P. Galea; School of Physiotherapy, The University of Melbourne, Parkville, VIC 3052, 200 Berkeley Street, Australia; email: m.galea@unimelb.edu.au			14698749		DMCNA	17253996	English	Dev. Med. Child Neurol.	Article	Final		Scopus	2-s2.0-33847385395
Dars S.; Uden H.; Banwell H.A.; Kumar S.	Dars, Sindhrani (57200695762); Uden, Hayley (44062050600); Banwell, Helen A. (14019072700); Kumar, Saravana (55676586200)	57200695762; 44062050600; 14019072700; 55676586200	The effectiveness of non-surgical intervention (Foot Orthoses) for paediatric flexible pes planus: A systematic review: Update	2018	PLoS ONE	13	2	e0193060				61	10.1371/journal.pone.0193060	https://www.scopus.com/inward/record.uri?eid=2-s2.0-85042231561&doi=10.1371%2fjournal.pone.0193060&partnerID=40&md5=c492b7191cdc02159e1d1442d45731c1	School of Health Sciences, Sansom Institute for Health Research, University of South Australia, Adelaide, Australia	Dars S., School of Health Sciences, Sansom Institute for Health Research, University of South Australia, Adelaide, Australia; Uden H., School of Health Sciences, Sansom Institute for Health Research, University of South Australia, Adelaide, Australia; Banwell H.A., School of Health Sciences, Sansom Institute for Health Research, University of South Australia, Adelaide, Australia; Kumar S., School…	Background Flexible pes planus (flat feet) in children is a common presenting condition in clinical practice due to concerns amongst parents and caregivers. While Foot Orthoses (FOs) are a popular intervention, their effectiveness remains unclear. Thus, the aim of this systematic review was to update the current evidence base for the effectiveness of FOs for paediatric flexible pes planus. Method…		Adolescent; Child; Child, Preschool; Flatfoot; Foot Orthoses; Humans; Infant; Infant, Newborn; Treatment Outcome; American Orthopedic Foot and Ankle Society; Article; clinical effectiveness; evidence based medicine; flatfoot; foot pain; foot radiography; functional status assessment; gait; human; outcome assessment; scoring system; systematic review; visual analog scale; adolescent; child; flatfo…	University of South Australia, UniSA	Thank you to University of South Australia library staff to assist in the search of literature.	S. Dars; School of Health Sciences, Sansom Institute for Health Research, University of South Australia, Adelaide, Australia; email: darsy009@mymail.unisa.edu.au		Public Library of Science	19326203		POLNC	29451921	English	PLoS ONE	Article	Final	All Open Access; Gold Open Access; Green Open Access	Scopus	2-s2.0-85042231561
Dars S.; Uden H.; Kumar S.; Banwell H.A.	Dars, Sindhrani (57200695762); Uden, Hayley (44062050600); Kumar, Saravana (55676586200); Banwell, Helen A. (14019072700)	57200695762; 44062050600; 55676586200; 14019072700	When, why and how foot orthoses (FOs) should be prescribed for children with flexible pes planus: A Delphi survey of podiatrists	2018	PeerJ	2018	4	e4667				18	10.7717/peerj.4667	https://www.scopus.com/inward/record.uri?eid=2-s2.0-85045511789&doi=10.7717%2fpeerj.4667&partnerID=40&md5=2095cc93b35b2a68a39e5a65569dcfe8	School of Health Sciences, Sansom Institute for Health Research, University of South Australia, Australia	Dars S., School of Health Sciences, Sansom Institute for Health Research, University of South Australia, Australia; Uden H., School of Health Sciences, Sansom Institute for Health Research, University of South Australia, Australia; Kumar S., School of Health Sciences, Sansom Institute for Health Research, University of South Australia, Australia; Banwell H.A., School of Health Sciences, Sansom In…	Background. Flexible pes planus (flat feet) in children is a common reason parents and caregivers seek health professionals consult and a frequent reason podiatrists prescribe foot orthoses. Yet no universal agreement exists on the diagnosis of this condition, or when and how foot orthoses should be prescribed. The aim of this study was to garner consensus and agreement among podiatrists on the u…	And podiatrists; Consensus; Delphi; Flat feet; Foot orthoses; Paediatric; Pes planus	adult; Article; Australia; biomechanics; child care; consensus; data analysis; Delphi study; female; flatfoot; human; information processing; Likert scale; male; New Zealand; podiatrist; prescription; United Kingdom			S. Dars; School of Health Sciences, Sansom Institute for Health Research, University of South Australia, Australia; email: darsy009@mymail.unisa.edu.au		PeerJ Inc.	21678359				English	PeerJ	Article	Final	All Open Access; Gold Open Access; Green Open Access	Scopus	2-s2.0-85045511789
De Oliveira J.A.; Rigoli D.; Kane R.; McLaren S.; Goulardins J.B.; Straker L.M.; Dender A.; Rooney R.; Piek J.P.	De Oliveira, Jorge A. (36954197600); Rigoli, Daniela (20434593000); Kane, Robert (7402265347); McLaren, Sue (36644516700); Goulardins, Juliana B. (54406859500); Straker, Leon M. (57210379749); Dender, Alma (36643511200); Rooney, Rosanna (7005122014); Piek, Jan P. (7102434703)	36954197600; 20434593000; 7402265347; 36644516700; 54406859500; 57210379749; 36643511200; 7005122014; 7102434703	Does ‘Animal Fun’ improve aiming and catching, and balance skills in young children?	2019	Research in Developmental Disabilities	84			122	130	8	13	10.1016/j.ridd.2018.07.004	https://www.scopus.com/inward/record.uri?eid=2-s2.0-85050944071&doi=10.1016%2fj.ridd.2018.07.004&partnerID=40&md5=c3b705a449cf7219a14c41014ae8a5d2	Laboratory of Motor Behaviour, School of Physical Education & Sports, University of Sao Paulo, Sao Paulo, 05.508-030, SP, Brazil; School of Psychology & Speech Pathology, Curtin University, GPO Box U1987, Perth, 6845, Western Australia, Australia; School of Physiotherapy & Exercise Science, Curtin University, GPO Box U1987, Perth, 6845, Western Australia, Australia; School of Occupational Therapy…	De Oliveira J.A., Laboratory of Motor Behaviour, School of Physical Education & Sports, University of Sao Paulo, Sao Paulo, 05.508-030, SP, Brazil; Rigoli D., School of Psychology & Speech Pathology, Curtin University, GPO Box U1987, Perth, 6845, Western Australia, Australia; Kane R., School of Psychology & Speech Pathology, Curtin University, GPO Box U1987, Perth, 6845, Western Australia, Austra…	Aim: The Animal Fun program, a universal early intervention program that aims to promote the motor skills and social-emotional development of young children, has shown to improve overall motor proficiency and social and behavioural outcomes. The aim of the current study was to evaluate the program's impact on children's aiming and catching, and balance skills. Methods: A cluster randomised contro…	Developmental coordination disorder; MABC-2; Movement intervention; Young children	Child; Child, Preschool; Early Intervention (Education); Female; Humans; Imitative Behavior; Male; Motor Skills; Postural Balance; Schools; age; aiming; Article; body equilibrium; catching; Catching and Balance task; catching beanbag; child; clinical effectiveness; cognition; cognitive development; controlled study; early childhood intervention; emotion; female; follow up; gender; human; human ex…	Aperfei?oamento de Pessoal de N?vel Superior; Healthway Health Promotion Research Project, (18052); National Health and Medical Research Council, NHMRC, (1019980); Healthway; Coordenação de Aperfeiçoamento de Pessoal de Nível Superior, CAPES, (2586/2015-00)	Funding text 1: Jorge Alberto De Oliveira received grant/research support from Coordenação de Aperfeiçoamento de Pessoal de Nível Superior (CAPES), Brazil, Stage Senior - Post Doctoral, overseas at Curtin University / Perth / Australia (process: 2586/2015-00). Leon M Straker was supported by a NHMRC Senior Research Fellowship (NHMRC #1019980). The collection of data analysed in this project was f…	J.A. De Oliveira; School of Physical Education and Sport, Univ. of Sao Paulo, Laboratory of Motor Behaviour, Lacom, Butanta, Av Prof. Mello Moraes, 65, 05508-030, Brazil; email: jadolive@usp.br		Elsevier Inc.	8914222		RDDIE	30087016	English	Res. Dev. Disabil.	Article	Final		Scopus	2-s2.0-85050944071
Deforche B.I.; Hills A.P.; Worringham C.J.; Davies P.S.W.; Murphy A.J.; Bouckaert J.J.; De Bourdeaudhuij I.M.	Deforche, Benedicte I. (6507791855); Hills, Andrew P. (7006189187); Worringham, Charles J. (6603725015); Davies, Peter S.W. (35419652300); Murphy, Alexia J. (7401451624); Bouckaert, Jacques J. (7006148372); De Bourdeaudhuij, Ilse M. (35510873600)	6507791855; 7006189187; 6603725015; 35419652300; 7401451624; 7006148372; 35510873600	Balance and postural skills in normal-weight and overweight prepubertal boys	2009	International Journal of Pediatric Obesity	4	3		175	182	7	99	10.1080/17477160802468470	https://www.scopus.com/inward/record.uri?eid=2-s2.0-69449107056&doi=10.1080%2f17477160802468470&partnerID=40&md5=3abf9949c7df999e87d0b342fbd145a3	Research Foundation Flanders (FWO), Department of Movement and Sports Sciences, Ghent University, Ghent, Belgium; School of Human Movement Studies, Institute of Biomedical and Health Innovation, Queensland University of Technology, Brisbane, QLD, Australia; Children's Nutrition Research Centre, University of Queensland, Brisbane, QLD, Australia	Deforche B.I., Research Foundation Flanders (FWO), Department of Movement and Sports Sciences, Ghent University, Ghent, Belgium; Hills A.P., School of Human Movement Studies, Institute of Biomedical and Health Innovation, Queensland University of Technology, Brisbane, QLD, Australia; Worringham C.J., School of Human Movement Studies, Institute of Biomedical and Health Innovation, Queensland Unive…	Objective. This study investigated differences in balance and postural skills in normal-weight versus overweight prepubertal boys. Methods. Fifty-seven 8-10-year-old boys were categorized overweight (N = 25) or normal-weight (N = 32) according to the International Obesity Task Force cut-off points for overweight in children. The Balance Master, a computerized pressure plate system, was used to ob…	Balance; Children; Daily living activities; Overweight; Postural control	Body Mass Index; Child; Humans; Male; Overweight; Postural Balance; Posture; anthropometry; article; body composition; body equilibrium; body posture; child; clinical article; controlled study; daily life activity; human; male; obesity; physical performance; prepuberty; priority journal; sitting; standing; walking difficulty; walking speed						17477174			18972242	English	Int. J. Pediatr. Obes.	Article	Final		Scopus	2-s2.0-69449107056
Dennis R.J.; Finch C.F.; Mclntosh A.S.; Elliott B.C.	Dennis, R.J. (57203177658); Finch, C.F. (7202276172); Mclntosh, A.S. (24463293600); Elliott, B.C. (7202432203)	57203177658; 7202276172; 24463293600; 7202432203	Use of field-based tests to identify risk factors for injury to fast bowlers in cricket	2008	British Journal of Sports Medicine	42	6		477	482	5	42	10.1136/bjsm.2008.046698	https://www.scopus.com/inward/record.uri?eid=2-s2.0-46849101784&doi=10.1136%2fbjsm.2008.046698&partnerID=40&md5=d9f482c4ddeb7a555d6fc8f78cb5d809	NSW Injury Risk Management Research Centre, University of NSW, Sydney, NSW, Australia; School of Human Movement and Sport Sciences, University of Baliarat, Ballarat, VIC, Australia; School of Safety Science, University of NSW, Sydney, NSW, Australia; School of Human Movement and Exercise Science, University of Western Australia, Crawley, WA, Australia; IRMRC, University of NSW, Sydney, NSW 2052, …	Dennis R.J., NSW Injury Risk Management Research Centre, University of NSW, Sydney, NSW, Australia, School of Human Movement and Sport Sciences, University of Baliarat, Ballarat, VIC, Australia, IRMRC, University of NSW, Sydney, NSW 2052, Australia; Finch C.F., School of Human Movement and Sport Sciences, University of Baliarat, Ballarat, VIC, Australia; Mclntosh A.S., School of Safety Science, U…	Objective: To identify risk factors for injury to cricket fast bowlers using field-based tests. Design: Prospective cohort study. Setting: High performance Australian cricket. Participants: Ninety-one male adolescent and adult fast bowlers (aged 12-33 years). Assessment of risk factors: A field-based pre-participation screening, consisting of musculoskeletal, fitness and anthropometric assessment…		Adolescent; Adult; Athletic Injuries; Biomechanics; Child; Epidemiologic Methods; Humans; Male; New South Wales; Physical Education and Training; Queensland; Risk Factors; Track and Field; adolescent; adult; arm movement; article; Australia; biomechanics; cohort analysis; human; leg movement; logistic regression analysis; major clinical study; male; prospective study; risk factor; school child; s…			R. J. Dennis; IRMRC, University of NSW, Sydney, NSW 2052, Australia; email: rebecca.dennis@unsw.edu.au			3063674		BJSMD	18390922	English	Br. J. Sports Med.	Article	Final	All Open Access; Green Open Access	Scopus	2-s2.0-46849101784
Dewar R.M.; Tucker K.; Claus A.P.; Ware R.S.; Johnston L.M.	Dewar, Rosalee M. (56465523700); Tucker, Kylie (7103329471); Claus, Andrew P. (24400582300); Ware, Robert S. (57208122739); Johnston, Leanne M. (7202468242)	56465523700; 7103329471; 24400582300; 57208122739; 7202468242	Postural Control Performance on the Functional Reach Test: Validity of the Kids-Balance Evaluation Systems Test (Kids-BESTest) Criteria	2021	Archives of Physical Medicine and Rehabilitation	102	6		1170	1179	9	1	10.1016/j.apmr.2020.12.018	https://www.scopus.com/inward/record.uri?eid=2-s2.0-85101576048&doi=10.1016%2fj.apmr.2020.12.018&partnerID=40&md5=a7bdd115f4a902b883d9acaf6c3948b9	The University of Queensland, School of Health and Rehabilitation Sciences, Brisbane; The University of Queensland, School of Biomedical Sciences, Brisbane; Griffith University, Menzies Health Institute Queensland, Brisbane, Australia	Dewar R.M., The University of Queensland, School of Health and Rehabilitation Sciences, Brisbane; Tucker K., The University of Queensland, School of Biomedical Sciences, Brisbane; Claus A.P., The University of Queensland, School of Health and Rehabilitation Sciences, Brisbane; Ware R.S., Griffith University, Menzies Health Institute Queensland, Brisbane, Australia; Johnston L.M., The University o…	Objective: Evaluate the validity of the Kids-Balance Evaluation Systems Test (Kids-BESTest) clinical criteria for the Functional Reach Test (FRT) forward and lateral with laboratory measures of postural control in children with cerebral palsy (CP). Design: Psychometric study of face, concurrent, and content validity. Setting: Clinical laboratory. Participants: Children (N=58) aged 7-18 years (amb…	Cerebral palsy; Child; Postural balance; Rehabilitation	Adolescent; Biomechanical Phenomena; Cerebral Palsy; Child; Disability Evaluation; Female; Humans; Male; Physical Functional Performance; Postural Balance; Psychometrics; Reproducibility of Results; adolescent; adult; ankle; Article; cerebral palsy; child; clinical laboratory; concurrent validity; content validity; controlled study; face validity; female; function test; functional reach test; hip…	Children's Motor Control Research Collaboration; Children’s Motor Control Research Collaboration; University of Queensland, UQ	Funding text 1: We thank the Children's Motor Control Research Collaboration, Queensland, Australia and The University of Queensland Laboratory for Motor Control and Pain Research, Queensland, Australia for support to conduct the study.; Funding text 2: Supported by the Research Foundation of Cerebral Palsy Alliance, New South Wales, Australia (grant no. PG4114) through the Children’s Motor Contr…	R.M. Dewar; The University of Queensland, School of Health and Rehabilitation Sciences, Brisbane, 4072, Australia; email: rosalee.sheather@uq.net.au		W.B. Saunders	39993		APMHA	33508337	English	Arch. Phys. Med. Rehabil.	Article	Final	All Open Access; Green Open Access	Scopus	2-s2.0-85101576048
Diamond N.; Downs J.; Morris S.	Diamond, Nicola (56289940000); Downs, Jenny (57195098443); Morris, Susan (24171577300)	56289940000; 57195098443; 24171577300	"The problem with running"-Comparing the propulsion strategy of children with Developmental Coordination Disorder and typically developing children	2014	Gait and Posture	39	1		547	552	5	17	10.1016/j.gaitpost.2013.09.007	https://www.scopus.com/inward/record.uri?eid=2-s2.0-84888295288&doi=10.1016%2fj.gaitpost.2013.09.007&partnerID=40&md5=14f2c40809d753f536bc47227fa5e47e	School of Physiotherapy, Curtin University, Perth 6845, GPO Box U1987, Australia; Telethon Institute for Child Health Research, Centre for Child Health Research, The University of Western Australia, West Perth 6872, PO Box 855, Australia	Diamond N., School of Physiotherapy, Curtin University, Perth 6845, GPO Box U1987, Australia; Downs J., School of Physiotherapy, Curtin University, Perth 6845, GPO Box U1987, Australia, Telethon Institute for Child Health Research, Centre for Child Health Research, The University of Western Australia, West Perth 6872, PO Box 855, Australia; Morris S., School of Physiotherapy, Curtin University, P…	Children with Developmental Coordination Disorder (DCD) often have difficulties running. This study compared strategies of propulsion and power generation at the ankle during late stance/early swing in both walking and running in children with and without DCD. Eleven children (six male) aged nine to 12 years with DCD were matched by sex and age with 11 typically developing (TD) children. Gait kin…	Developmental coordination disorder; Gait; Joint power; Running; Walking	Adolescent; Ankle Joint; Biomechanical Phenomena; Case-Control Studies; Child; Female; Gait; Gait Disorders, Neurologic; Hip Joint; Humans; Jogging; Kinetics; Knee Joint; Male; Motor Skills Disorders; Running; Developmental Coordination Disorder; Gait; Joint power; Running; Walking; ankle; article; child; child development; childhood disease; clinical article; controlled study; developmental coor…			S. Morris; School of Physiotherapy, Curtin Health Innovation Research Institute, Curtin University, West Perth 6872, GPO Box U1987, Australia; email: s.morris@curtin.edu.au			18792219		GAPOF	24139681	English	Gait Posture	Article	Final		Scopus	2-s2.0-84888295288
Dobson F.; Morris M.E.; Baker R.; Graham H.K.	Dobson, Fiona (13605908600); Morris, Meg E. (35496567100); Baker, Richard (7404219338); Graham, H. Kerr (34770755500)	13605908600; 35496567100; 7404219338; 34770755500	Unilateral cerebral palsy: A population-based study of gait and motor function	2011	Developmental Medicine and Child Neurology	53	5		429	435	6	25	10.1111/j.1469-8749.2010.03878.x	https://www.scopus.com/inward/record.uri?eid=2-s2.0-79954517745&doi=10.1111%2fj.1469-8749.2010.03878.x&partnerID=40&md5=e843e69c201d8b863e8a97e66c6584a5	Murdoch Childrens Research Institute, Hugh Williamson Gait Laboratory, Royal Children's Hospital, VIC, Australia; Melbourne School Health Sciences, The University of Melbourne, VIC, Australia; Department of Clinical Gait Analysis, University of Salford, Manchester, United Kingdom; Department of Orthopaedics, Murdoch Childrens Research Institute, Royal Children's Hospital, VIC, Australia; Departme…	Dobson F., Murdoch Childrens Research Institute, Hugh Williamson Gait Laboratory, Royal Children's Hospital, VIC, Australia; Morris M.E., Melbourne School Health Sciences, The University of Melbourne, VIC, Australia; Baker R., Department of Clinical Gait Analysis, University of Salford, Manchester, United Kingdom; Graham H.K., Department of Orthopaedics, Murdoch Childrens Research Institute, Roya…	Aim: To investigate the spectrum and relationships between gait patterns and motor function in a population-based cross study of children with unilateral cerebral palsy (CP). Method: Children identified with unilateral CP born in Victoria, Australia, from 1990 to 1992 were eligible to participate. Characteristics were reported using the Winters, Gage, and Hicks (WGH) classification for gait patte…		Adolescent; Cerebral Palsy; Child; Child, Preschool; Cohort Studies; Community Health Planning; Disability Evaluation; Female; Functional Laterality; Gait; Humans; Male; Motor Skills; Severity of Illness Index; arm; article; Australia; cerebral palsy; child; cohort analysis; female; Functional Mobility Scale; gait; Gross Motor Function Classification System; human; leg; major clinical study; male…			F. Dobson; Hugh Williamson Gait Laboratory, Royal Children's Hospital, Parkville 3052, Flemington Road, Australia; email: fdobson@unimelb.edu.au			14698749		DMCNA	21309760	English	Dev. Med. Child Neurol.	Article	Final	All Open Access; Bronze Open Access	Scopus	2-s2.0-79954517745
Dodd K.J.; Taylor N.F.; Graham H.K.	Dodd, Karen J. (7005425159); Taylor, Nicholas F. (55942013600); Graham, H. Kerr (34770755500)	7005425159; 55942013600; 34770755500	A randomized clinical trial of strength training in young people with cerebral palsy	2003	Developmental Medicine and Child Neurology	45	10		652	657	5	223	10.1017/S0012162203001221	https://www.scopus.com/inward/record.uri?eid=2-s2.0-0141682731&doi=10.1017%2fS0012162203001221&partnerID=40&md5=15375e86f382a991c2439301ef973ca8	Musculoskeletal Research Centre, School of Physiotherapy, La Trobe University, La Trobe, Vic. 3086, Australia; Hugh Williamson Gait Laboratory, Murdoch Childrens Research Institute, Royal Children's Hospital, Parkville, Vic., Australia	Dodd K.J., Musculoskeletal Research Centre, School of Physiotherapy, La Trobe University, La Trobe, Vic. 3086, Australia; Taylor N.F., Musculoskeletal Research Centre, School of Physiotherapy, La Trobe University, La Trobe, Vic. 3086, Australia; Graham H.K., Hugh Williamson Gait Laboratory, Murdoch Childrens Research Institute, Royal Children's Hospital, Parkville, Vic., Australia	This randomized clinical trial evaluated the effects of a home-based, six-week strength-training programme on lower limb strength and physical activity of 21 young people (11 females, 10 males; mean age 13 years 1 month, SD 3 years 1 month; range 8 to 18 years) with spastic diplegic cerebral palsy (CP) with independent ambulation, with or without gait aids; (Gross Motor Function Classification Sy…		Adolescent; Cerebral Palsy; Child; Exercise Therapy; Feasibility Studies; Female; Home Care Services; Humans; Lower Extremity; Male; Motor Activity; Muscle, Skeletal; Posture; adolescent; ambulatory care; article; cerebral palsy; climbing; clinical article; clinical trial; controlled clinical trial; controlled study; daily life activity; dynamometry; feasibility study; female; follow up; function…			K.J. Dodd; Musculoskeletal Research Centre, School of Physiotherapy, La Trobe University, La Trobe, Vic. 3086, Australia; email: K.Dodd@latrobe.edu.au			121622		DMCNA	14515935	English	Dev. Med. Child Neurol.	Article	Final		Scopus	2-s2.0-0141682731
Donaghue K.C.; Bonney M.; Simpson J.M.; Schwingshandl J.; Fung A.T.W.; Howard N.J.; Silinka M.	Donaghue, K.C. (7003470857); Bonney, M. (7004869454); Simpson, J.M. (35501865500); Schwingshandl, J. (7003334353); Fung, A.T.W. (16739160700); Howard, N.J. (7006454365); Silinka, M. (57191469077)	7003470857; 7004869454; 35501865500; 7003334353; 16739160700; 7006454365; 57191469077	Autonomic and Peripheral Nerve Function in Adolescents With and Without Diabetes	1993	Diabetic Medicine	10	7		664	671	7	60	10.1111/j.1464-5491.1993.tb00142.x	https://www.scopus.com/inward/record.uri?eid=2-s2.0-0027293764&doi=10.1111%2fj.1464-5491.1993.tb00142.x&partnerID=40&md5=d96663ee4c9057361bf752f161a5e52f	Ray Williams Institute of Paediatric Endocrinology, Royal Alexandra Hospital for Children, Sydney, Australia; Department of Public Health, University of Sydney, Sydney, Australia	Donaghue K.C., Ray Williams Institute of Paediatric Endocrinology, Royal Alexandra Hospital for Children, Sydney, Australia; Bonney M., Ray Williams Institute of Paediatric Endocrinology, Royal Alexandra Hospital for Children, Sydney, Australia; Simpson J.M., Department of Public Health, University of Sydney, Sydney, Australia; Schwingshandl J., Ray Williams Institute of Paediatric Endocrinology,…	In this study reference ranges were established for autonomic and peripheral nerve tests in 122 non�?diabetic adolescents. Regression analysis was used to evaluate the effect of age and gender on neurological function. Increasing age was associated with: less heart rate variability during deep breathing (p = 0.03), higher thermal threshold for cold at the wrist (p = 0.009), and higher vibration t…	Adolescents; Autonomic neuropathy; Diabetes; Peripheral neuropathy	Adolescent; Adult; Age Factors; Autonomic Nervous System; Blood Pressure; Child; Comparative Study; Diabetes Mellitus, Insulin-Dependent; Diabetic Neuropathies; Female; Foot; Heart Rate; Hemoglobin A, Glycosylated; Human; Male; Peripheral Nerves; Reference Values; Regression Analysis; Respiration; Sensory Thresholds; Sex Factors; Skin; Support, Non-U.S. Gov't; Valsalva's Maneuver; Wrist; adolesce…						7423071			8403830	English	Diabet. Med.	Article	Final		Scopus	2-s2.0-0027293764
Donaghue K.C.; Fung A.T.W.; Fairchild J.M.; Howard N.J.; Silink M.	Donaghue, K.C. (7003470857); Fung, A.T.W. (16739160700); Fairchild, J.M. (7004598172); Howard, N.J. (7006454365); Silink, M. (7006141196)	7003470857; 16739160700; 7004598172; 7006454365; 7006141196	Prospective assessment of autonomic and peripheral nerve function in adolescents with diabetes	1996	Diabetic Medicine	13	1		65	71	6	49	10.1002/(SICI)1096-9136(199601)13:1<65::AID-DIA997>3.0.CO;2-W	https://www.scopus.com/inward/record.uri?eid=2-s2.0-0030057544&doi=10.1002%2f%28SICI%291096-9136%28199601%2913%3a1%3c65%3a%3aAID-DIA997%3e3.0.CO%3b2-W&partnerID=40&md5=f0442a6352c61ccd4ebf1471f4018897	Ray Williams Institute, Paediatric Endocrinology, Royal Alexandra Hosp. for Children, Camperdown, NSW 2050, PO Box 34, Australia	Donaghue K.C., Ray Williams Institute, Paediatric Endocrinology, Royal Alexandra Hosp. for Children, Camperdown, NSW 2050, PO Box 34, Australia; Fung A.T.W., Ray Williams Institute, Paediatric Endocrinology, Royal Alexandra Hosp. for Children, Camperdown, NSW 2050, PO Box 34, Australia; Fairchild J.M., Ray Williams Institute, Paediatric Endocrinology, Royal Alexandra Hosp. for Children, Camperdow…	Autonomic and peripheral nerve function were studied prospectively in 102 adolescents with Type 1 diabetes over a 5-year period. All adolescents were assessed three times; 54 were assessed four times. The median age at baseline was 14.5 (range 10.4-18.0) yr. The median diabetes duration at baseline was 6.8 (range 1.3-15.2) yr. Autonomic nerve function was assessed by measuring heart rate variatio…	adolescent; autonomic neuropathy; longitudinal; peripheral neuropathy; Type 1 diabetes mellitus	Adolescent; Age of Onset; Autonomic Nervous System; Blood Pressure; Child; Diabetes Mellitus, Type 1; Diabetic Neuropathies; Female; Follow-Up Studies; Foot; Heart Rate; Hemoglobin A, Glycosylated; Humans; Male; Neurologic Examination; Peripheral Nerves; Posture; Prospective Studies; Reference Values; Regression Analysis; Respiration; Risk Factors; Time Factors; Toes; Valsalva Maneuver; adolescen…						7423071		DIMEE	8741815	English	DIABETIC MED.	Article	Final		Scopus	2-s2.0-0030057544
Donne J.; Farrell M.J.; Kolic J.; Powell J.; Fahey M.; Williams C.	Donne, Jack (57210195795); Farrell, Michael J (55612915000); Kolic, Jessica (57212415030); Powell, Jennifer (57217488287); Fahey, Michael (9535115300); Williams, Cylie (36195300700)	57210195795; 55612915000; 57212415030; 57217488287; 9535115300; 36195300700	Two-point discrimination responses in children with idiopathic toe walking: A feasibility fMRI study	2022	Science Progress	105	4					1	10.1177/00368504221132141	https://www.scopus.com/inward/record.uri?eid=2-s2.0-85141715876&doi=10.1177%2f00368504221132141&partnerID=40&md5=64444f1ffc115168ab72198b5517ec24	School of Primary and Allied Health, Monash University, Frankston, VIC, Australia; Department of Medical Imaging and Radiation Sciences, Monash Biomedical Imaging, Clayton, VIC, Australia; Allied Health, Peninsula Health, Frankston, VIC, Australia; School of Medicine, The University of Queensland, Queensland Children's Hospital, Saint Lucia, Australia; Department of Neurology, Monash Children's H…	Donne J., School of Primary and Allied Health, Monash University, Frankston, VIC, Australia; Farrell M.J., Department of Medical Imaging and Radiation Sciences, Monash Biomedical Imaging, Clayton, VIC, Australia; Kolic J., Allied Health, Peninsula Health, Frankston, VIC, Australia; Powell J., School of Medicine, The University of Queensland, Queensland Children's Hospital, Saint Lucia, Australia;…	Idiopathic toe walking (ITW) is a diagnosis given to children who walk with an absence or limitation of heel strike in the contact phase of the gait cycle, that are otherwise typically developing. There is emerging evidence that this gait pattern may occur in children who experience tactile sensory processing challenges. This feasibility study aimed to determine if children were able to respond t…	functional MRI; Idiopathic toe walking; sensory processing	Adolescent; Child; Feasibility Studies; Gait; Humans; Magnetic Resonance Imaging; Movement Disorders; Toes; Walking; adolescent; child; feasibility study; gait; human; motor dysfunction; nuclear magnetic resonance imaging; physiology; toe; walking			J. Donne; School of Primary and Allied Health, Monash University, Frankston, Australia; email: jack.donne1@monash.edu		SAGE Publications Ltd	368504			36373762	English	Sci. Prog.	Article	Final	All Open Access; Gold Open Access; Green Open Access	Scopus	2-s2.0-85141715876
Donne J.H.; Powell J.A.; Fahey M.C.; Beare R.; Kolic J.; Williams C.M.	Donne, Jack H. (57210195795); Powell, Jennifer A. (57217488287); Fahey, Michael C. (9535115300); Beare, Richard (6603014849); Kolic, Jessica (57212415030); Williams, Cylie M. (36195300700)	57210195795; 57217488287; 9535115300; 6603014849; 57212415030; 36195300700	Some children with idiopathic toe walking display sensory processing difficulties but not all: A systematic review	2023	Acta Paediatrica, International Journal of Paediatrics	112	8		1620	1632	12	1	10.1111/apa.16821	https://www.scopus.com/inward/record.uri?eid=2-s2.0-85159921396&doi=10.1111%2fapa.16821&partnerID=40&md5=1c2eda473fc586b37e9ee2a930b747c2	School of Primary and Allied Health Care, Monash University, Frankston, VIC, Australia; School of Medicine, The University of Queensland, Brisbane, QLD, Australia; Department of Paediatrics, Monash Health, Melbourne, VIC, Australia; National Centre for Healthy Ageing, Peninsula Health, Melbourne, VIC, Australia; Physiotherapy, Alice Springs Hospital, Alice Springs, NT, Australia	Donne J.H., School of Primary and Allied Health Care, Monash University, Frankston, VIC, Australia; Powell J.A., School of Medicine, The University of Queensland, Brisbane, QLD, Australia; Fahey M.C., Department of Paediatrics, Monash Health, Melbourne, VIC, Australia; Beare R., National Centre for Healthy Ageing, Peninsula Health, Melbourne, VIC, Australia; Kolic J., Physiotherapy, Alice Springs…	Aim: Idiopathic toe walking (ITW) is a diagnosis for children who toe walk without another diagnosis known to cause toe walking. Recent research has suggested that children with ITW may have mild motor planning challenges and sensory processing differences. The primary aim of this systematic review was to determine whether children diagnosed with ITW have differences in their sensory processing c…	gait; neurological development; paediatric; review of the literatures; touch	Child; Gait; Humans; Movement Disorders; Toes; Walking; child; Cinahl; Embase; female; gait; human; male; Medline; meta analysis; narrative; nervous system; perceptive threshold; review; systematic review; theoretical study; toe; touch; vibration sense; walking; gait; motor dysfunction; walking	Australian University Librarians; Wiley - Monash University; Monash University, MU	Open access publishing facilitated by Monash University, as part of the Wiley - Monash University agreement via the Council of Australian University Librarians.	J.H. Donne; Monash University, Frankston, 47-49 Moorooduc Hwy, 3199, Australia; email: jack.donne1@monash.edu		John Wiley and Sons Inc	8035253		APAEE	37161850	English	Acta Paediatr. Int. J. Paediatr.	Review	Final	All Open Access; Hybrid Gold Open Access	Scopus	2-s2.0-85159921396
Dowling A.M.; Steele J.R.; Baur L.A.	Dowling, A.M. (21534105800); Steele, J.R. (7402403999); Baur, L.A. (7005262888)	21534105800; 7402403999; 7005262888	What are the effects of obesity in children on plantar pressure distributions?	2004	International Journal of Obesity	28	11		1514	1519	5	107	10.1038/sj.ijo.0802729	https://www.scopus.com/inward/record.uri?eid=2-s2.0-8344227660&doi=10.1038%2fsj.ijo.0802729&partnerID=40&md5=51d01348e72070d6d8dc15d85141f0c4	Biomechanics Research Laboratory, Department of Biomedical Science, University of Wollongong, Wollongong, NSW, Northfields Ave, Australia; Univ. Sydney Discipline P./C. H., Children's Hospital at Westmead, Westmead, NSW, Australia; Department of Biomedical Science, University of Wollongong, Wollongong, NSW 2522, Northfields Ave, Australia	Dowling A.M., Biomechanics Research Laboratory, Department of Biomedical Science, University of Wollongong, Wollongong, NSW, Northfields Ave, Australia, Department of Biomedical Science, University of Wollongong, Wollongong, NSW 2522, Northfields Ave, Australia; Steele J.R., Biomechanics Research Laboratory, Department of Biomedical Science, University of Wollongong, Wollongong, NSW, Northfields …	OBJECTIVE: This study examined the effects of obesity on static and dynamic plantar pressure distributions displayed by children. DESIGN: Field-based experimental data on body mass index (BMI) and plantar pressures were collected for 10 obese children and 10 nonobese controls. SUBJECTS: In all, 10 obese (age 8.8±2.0 y, BMI 25.8±3.8 kg m-2) children matched to 10 nonobese children (age 8.9±2.1 y, …	Body mass index; Children; Feet; Plantar pressures	Body Mass Index; Case-Control Studies; Child; Female; Foot Bones; Humans; Male; Obesity; Pressure; apparatus; article; body mass; calculation; clinical article; controlled study; disease predisposition; female; foot disease; foot pad; force; human; male; measurement; obesity; plantar pressure distribution; pressure; priority journal; risk factor; school child; standing; walking; weight bearing			A.M. Dowling; Department of Biomedical Science, University of Wollongong, Wollongong, NSW 2522, Northfields Ave, Australia; email: amd02@uow.edu.au			3070565		IJOBD	15303103	English	Int. J. Obes.	Article	Final		Scopus	2-s2.0-8344227660
Dowling A.M.; Steele J.R.; Baur L.A.	Dowling, Annaliese M. (21534105800); Steele, Julie R. (7402403999); Baur, Louise A. (7005262888)	21534105800; 7402403999; 7005262888	Can static plantar pressures of prepubertal children be predicted by inked footprints?	2004	Journal of the American Podiatric Medical Association	94	5		429	433	4	10	10.7547/0940429	https://www.scopus.com/inward/record.uri?eid=2-s2.0-4944241511&doi=10.7547%2f0940429&partnerID=40&md5=23fb156dfa9d4257393b50e1a2ebddf4	Biomechanics Research Laboratory, Department of Biomedical Science, University of Wollongong, Wollongong, NSW, Australia; Dept. of Paediatr. and Child Health, Sydney University, Children's Hospital at Westmead, Westmead, NSW, Australia; Department of Biomedical Science, University of Wollongong, Wollongong, NSW 2522, Northfields Ave, Australia	Dowling A.M., Biomechanics Research Laboratory, Department of Biomedical Science, University of Wollongong, Wollongong, NSW, Australia, Department of Biomedical Science, University of Wollongong, Wollongong, NSW 2522, Northfields Ave, Australia; Steele J.R., Biomechanics Research Laboratory, Department of Biomedical Science, University of Wollongong, Wollongong, NSW, Australia; Baur L.A., Dept. o…	A study was conducted to determine whether a pedograph could be used as a field-based screening tool to predict pressures generated on the plantar surfaces of the feet of prepubertal children during single-limb weightbearing stance. Plantar pressures were collected in 51 primary school-aged children using a pressure distribution measurement system. Statistically significant negative correlations …		article; correlation analysis; female; foot; force; human; human experiment; male; normal human; prediction; prepuberty; pressure; school child; standing; statistical significance; weight bearing					American Podiatric Medical Association	87507315			15377718	English	J. Am. Podiatr. Med. Assoc.	Article	Final		Scopus	2-s2.0-4944241511
Dowse R.A.; Secomb J.L.; Bruton M.; Nimphius S.	Dowse, Rebecca A. (57219236547); Secomb, Josh L. (56507300000); Bruton, Michaela (55748574600); Nimphius, Sophia (15751645000)	57219236547; 56507300000; 55748574600; 15751645000	Ankle proprioception, range of motion and drop landing ability differentiates competitive and non-competitive surfers	2021	Journal of Science and Medicine in Sport	24	6		609	613	4	3	10.1016/j.jsams.2020.12.011	https://www.scopus.com/inward/record.uri?eid=2-s2.0-85098936153&doi=10.1016%2fj.jsams.2020.12.011&partnerID=40&md5=613c897ecc2c10b320e10965a89a9828	Surfing Australia High Performance Centre, Australia; School of Medical and Health Sciences, Edith Cowan University, Australia; School of Exercise Science, Australian Catholic University, Australia	Dowse R.A., Surfing Australia High Performance Centre, Australia, School of Medical and Health Sciences, Edith Cowan University, Australia; Secomb J.L., Surfing Australia High Performance Centre, Australia, School of Medical and Health Sciences, Edith Cowan University, Australia; Bruton M., School of Exercise Science, Australian Catholic University, Australia; Nimphius S., Surfing Australia High …	Objectives: To determine whether ankle proprioception differs by competitive level and is related to years of surf-specific experience. A secondary objective of this study is to further compare the physical capacities and abilities that may differentiate between the competitive levels of surfing. Design: Cross-sectional. Methods: Twelve junior-elite (currently competing at a state level or higher…	Dynamic balance; Energy absorption; Injury; Lower-body strength; Motor performance	Adolescent; Analysis of Variance; Ankle Joint; Athletes; Athletic Performance; Cross-Sectional Studies; Humans; Physical Functional Performance; Proprioception; Range of Motion, Articular; Recreation; Water Sports; Young Adult; adult; ankle; anthropometric parameters; Article; athletic performance; clinical assessment; controlled study; energy absorption; exercise; female; force; human; human exp…	AMEDA; Inspiring Minds Scholarship; Australian Institute of Sport, AIS; Edith Cowan University, ECU	The authors wish to thank that Australian Institute of Sport for providing the Active Movement Extent Discrimination Apparatus (AMEDA) for the purposes of this research. We also thank Professor Gordon Waddington and Dr Roger Adams for their work in the development and validation of the AMEDA, and induction of the researchers with the apparatus. In addition, the authors would like to acknowledge t…	R.A. Dowse; Surfing Australia High Performance Centre, Australia; email: rdowse@our.ecu.edu.au		Elsevier Ltd	14402440		JSMSF	33414023	English	J. Sci. Med. Sport	Article	Final		Scopus	2-s2.0-85098936153
Duffin A.C.; Donaghue K.C.; Potter M.; McInnes A.; Chan A.K.F.; King J.; Howard N.J.; Silink M.	Duffin, A.C. (6602744318); Donaghue, K.C. (7003470857); Potter, M. (7202690427); McInnes, A. (7004901472); Chan, A.K.F. (7403168102); King, J. (56215835000); Howard, N.J. (7006454365); Silink, M. (7006141196)	6602744318; 7003470857; 7202690427; 7004901472; 7403168102; 56215835000; 7006454365; 7006141196	Limited joint mobility in the hands and feet of adolescents with Type 1 diabetes mellitus	1999	Diabetic Medicine	16	2		125	130	5	41	10.1046/j.1464-5491.1999.00030.x	https://www.scopus.com/inward/record.uri?eid=2-s2.0-0032706585&doi=10.1046%2fj.1464-5491.1999.00030.x&partnerID=40&md5=f3c71f1e0cc52a3e777dbfe00b8ccf53	University of Brighton, Brighton, United Kingdom; Roy. Alexandra Hosp. for Children, Westmead, NSW, Australia; University of Sydney, NSW, Australia; Beecroft, NSW 2119, 6-8 Hannah Street, Suite 29, Australia	Duffin A.C., University of Brighton, Brighton, United Kingdom, Roy. Alexandra Hosp. for Children, Westmead, NSW, Australia, Beecroft, NSW 2119, 6-8 Hannah Street, Suite 29, Australia; Donaghue K.C., Roy. Alexandra Hosp. for Children, Westmead, NSW, Australia, University of Sydney, NSW, Australia; Potter M., University of Brighton, Brighton, United Kingdom; McInnes A., University of Brighton, Brig…	Aims: Limited joint mobility (LJM) in the foot has not been assessed in adolescents with Type 1 diabetes mellitus (DM) but is associated with neuropathic ulceration in adults. This study was designed to determine the presence of LJM in adolescents with Type 1 DM and its association with microvascular disease. Methods: The hands, feet and hips were examined in 302 diabetic adolescents and 51 nondi…	Adolescents; Foot; Limited joint mobility; Microvascular complications; Prayer sign; Type 1 diabetes mellitus	Adolescent; Adult; Case-Control Studies; Child; Diabetes Mellitus, Type 1; Diabetic Angiopathies; Female; Humans; Male; Metacarpophalangeal Joint; Metatarsophalangeal Joint; Range of Motion, Articular; Subtalar Joint; adolescent; adult; arthropathy; article; clinical feature; diabetic neuropathy; disease association; female; hand movement; human; insulin dependent diabetes mellitus; joint mobilit…			A.C. Duffin; Beecroft, NSW 2119, 6-8 Hannah Street, Australia; email: acduffin@cyber.net.au			7423071		DIMEE	10229305	English	Diabetic Med.	Article	Final		Scopus	2-s2.0-0032706585
Dyall-Smith D.	Dyall-Smith, Delwyn (7004523851)	7004523851	Congenital malalignment of the great toenails	1996	Australasian Journal of Dermatology	37	1		54			6	10.1111/j.1440-0960.1996.tb00997.x	https://www.scopus.com/inward/record.uri?eid=2-s2.0-0030074441&doi=10.1111%2fj.1440-0960.1996.tb00997.x&partnerID=40&md5=28c4fcb71c93b3028428308d4b8440bb	Monash Medical Centre, Clayton, Vic., Australia; East Bentleigh, Vic. 3165, 105 Mackie Road, Australia	Dyall-Smith D., Monash Medical Centre, Clayton, Vic., Australia, East Bentleigh, Vic. 3165, 105 Mackie Road, Australia	A five year old boy is presented with bilateral congenital malalignment of the great toenails. This disorder is due to lateral deviation of the nail matrix and can be complicated by hemionychogryphosis or ingrowing of the nail at a young age.	Hemionychogryphosis; Toenail dystrophy	Child, Preschool; Diagnosis, Differential; Humans; Male; Nail Diseases; Nails, Malformed; Toes; article; case report; differential diagnosis; human; male; nail disease; preschool child; toe					Blackwell Publishing	48380		AJDEB	8936074	English	Australas. J. Dermatol.	Article	Final		Scopus	2-s2.0-0030074441
Eastwood D.M.; Menelaus M.B.; Dickens D.R.V.; Broughton N.S.; Cole W.G.	Eastwood, Deborah M. (7006715740); Menelaus, Malcolm B. (7005542234); Dickens, D. Robert V. (7003356032); Broughton, Nigel S. (35858676500); Cole, William G. (7201518727)	7006715740; 7005542234; 7003356032; 35858676500; 7201518727	Idiopathic toe-walking: Does treatment alter the natural history?	2000	Journal of Pediatric Orthopaedics Part B	9	1		47	49	2	78	10.1097/01202412-200001000-00010	https://www.scopus.com/inward/record.uri?eid=2-s2.0-0033962908&doi=10.1097%2f01202412-200001000-00010&partnerID=40&md5=39751963eabd9d3138ceaf986eca2b3c	Department of Orthopaedics, Royal Children's Hospital, Australia; Department of Orthopaedics, Royal Free Hospital, London, United Kingdom; Division of Orthopaedics, Hospital for Sick Children, Toronto, Ont., Canada; Department of Orthopaedics, Royal Free Hospital, London NW3 2QG, United Kingdom	Eastwood D.M., Department of Orthopaedics, Royal Free Hospital, London, United Kingdom, Department of Orthopaedics, Royal Free Hospital, London NW3 2QG, United Kingdom; Menelaus M.B., Department of Orthopaedics, Royal Children's Hospital, Australia; Dickens D.R.V., Department of Orthopaedics, Royal Children's Hospital, Australia; Broughton N.S., Department of Orthopaedics, Royal Children's Hospit…	Outcomes from observation or cast or surgical treatment of idiopathic toe-walking were determined in 136 children. With patient-determined outcomes, for the observation group, gait was normal in 6%, improved in 45%, and unchanged in 49%. Physician-determined outcomes demonstrated normal gait in 12% of children. Outcomes were similar in the cast group. With patient- determined outcomes in the surg…	Achilles tendon; Equinus; Toe-walking	achilles tendon; adolescent; article; child; disease course; female; gait disorder; human; major clinical study; male; plaster cast; priority journal; tendon surgery; toe; treatment indication; treatment outcome; walking					Lippincott Williams and Wilkins	1060152X		JPOBF	10647110	English	J. Pediatr. Orthop. Part B	Article	Final		Scopus	2-s2.0-0033962908
Estilow T.; Glanzman A.M.; Burns J.; Harrington A.; Cornett K.; Menezes M.P.; Shy R.; Moroni I.; Pagliano E.; Pareyson D.; Bhandari T.; Muntoni F.; Laurá M.; Reilly M.M.; Finkel R.S.; Eichinger K.J.; Herrmann D.N.; Troutman G.; Bray P.; Halaki M.; Shy M.E.; Yum S.W.	Estilow, Timothy (55077472100); Glanzman, Allan M. (6506611156); Burns, Joshua (8875498900); Harrington, Ann (57189525866); Cornett, Kayla (56575596000); Menezes, Manoj P. (55177715500); Shy, Rosemary (8768932300); Moroni, Isabella (6602137148); Pagliano, Emanuela (6602893492); Pareyson, Davide (7004613502); Bhandari, Trupti (57189693887); Muntoni, Francesco (7102038246); Laurá, Matilde (22951097…	55077472100; 6506611156; 8875498900; 57189525866; 56575596000; 55177715500; 8768932300; 6602137148; 6602893492; 7004613502; 57189693887; 7102038246; 22951097700; 57203175311; 7006041140; 37033676900; 7103151892; 58579900000; 35897587300; 14041582600; 7005664390; 34980195500	Balance impairment in pediatric charcot–marie–tooth disease	2019	Muscle and Nerve	60	3		242	249	7	17	10.1002/mus.26500	https://www.scopus.com/inward/record.uri?eid=2-s2.0-85066039597&doi=10.1002%2fmus.26500&partnerID=40&md5=a21fd32ef176716c1de9d1d330c6e63e	Children's Hospital of Philadelphia, Philadelphia, PA, United States; The University of Sydney & Children's Hospital at Westmead, Sydney, Australia; Carver College of Medicine, Department of Pediatrics, University of Iowa, Iowa City, IA, United States; IRCCS Foundation, Carlo Besta Neurological Institute, Milan, Italy; UCL Institute of Child Health & Great Ormond Street Hospital, London, United K…	Estilow T., Children's Hospital of Philadelphia, Philadelphia, PA, United States; Glanzman A.M., Children's Hospital of Philadelphia, Philadelphia, PA, United States; Burns J., The University of Sydney & Children's Hospital at Westmead, Sydney, Australia; Harrington A., Children's Hospital of Philadelphia, Philadelphia, PA, United States; Cornett K., The University of Sydney & Children's Hospital…	Introduction: Balance impairment contributes to gait dysfunction, falls, and reduced quality of life in adults with Charcot–Marie–Tooth disease (CMT) but has been minimally examined in pediatric CMT. Methods: The CMT Pediatric Scale (CMTPedS) was administered to 520 children with CMT. Associations between balance function (Bruininks–Oseretsky Test of Motor Proficiency [BOT-2]) and sensorimotor an…	balance; Charcot–Marie–Tooth; children; intervention; sensorimotor impairment	Adolescent; Age Factors; Charcot-Marie-Tooth Disease; Child; Child, Preschool; Female; Gait; Gait Disorders, Neurologic; Humans; Male; Movement Disorders; Muscle Strength; Physical Therapy Modalities; Quality of Life; Young Adult; adolescence; adolescent; adult; ankle; ankle dorsiflexion strength; Article; balance impairment; body equilibrium; Bruininks-Oseretsky test of motor proficiency; child;…	CMTNS; Centre of Research Excellence, (1031893); Great Ormond Street Hospital for Children National Health Service Foundation Trust; Medical Research Council Neuromuscular Centre; National Institutes of Neurological Diseases and Stroke and office of Rare Diseases; TEO-EC; National Institute of Neurological Disorders and Stroke, NINDS, (U54NS065712); Collins Medical Trust, CMT; Muscular Dystrophy …	Abbreviations: 6MWT, 6-minute walk test; BOT-2, Bruininks–Oseretsky Test of Motor Proficiency Second Edition; CMT, Charcot–Marie–Tooth disease; CMTNS, CMT Neuropathy Score; CMTPedS, Charcot–Marie–Tooth disease Pediatric Scale; EC, eyes closed; EO, eyes open; FPI, Foot Posture Index; NORM, age and sex-matched normative reference values; TEO-EC, time difference between eyes open and eyes closed con…	T. Estilow; Children's Hospital of Philadelphia, Philadelphia, United States; email: estilow@email.chop.edu		John Wiley and Sons Inc	0148639X		MUNED	31026080	English	Muscle Nerve	Article	Final		Scopus	2-s2.0-85066039597
Evans A.M.	Evans, Angela M. (55664499000)	55664499000	Relationship between "growing pains" and foot posture in children: Single-case experimental designs in clinical practice	2003	Journal of the American Podiatric Medical Association	93	1-Jun		111	117	6	42	10.7547/87507315-93-2-111	https://www.scopus.com/inward/record.uri?eid=2-s2.0-1842785958&doi=10.7547%2f87507315-93-2-111&partnerID=40&md5=c362c649b44bbe6972f89234c7379b22	School of Physiotherapy and Podiatry, University of South Australia, City East Campus, Adelaide, SA 5000, North Terrace, Australia	Evans A.M., School of Physiotherapy and Podiatry, University of South Australia, City East Campus, Adelaide, SA 5000, North Terrace, Australia	Many young children present to the podiatric physician with the complaint of aching legs. Many of these children are clinically assessed as having a pronated foot posture. This foot posture is thought to be deleterious and is often treated with in-shoe devices such as triplane wedges or orthoses. Intervention aiming to reduce the amount of foot pronation in both stance and gait has been reported …		article; child; clinical article; clinical practice; controlled study; female; foot malformation; gait; human; leg pain; male; position; standing					American Podiatric Medical Association	87507315			12644517	English	J. Am. Podiatr. Med. Assoc.	Article	Final		Scopus	2-s2.0-1842785958
Evans A.M.; Copper A.W.; Scharfbillig R.W.; Scutter S.D.; Williams M.T.	Evans, Angela M. (55664499000); Copper, Alexander W. (6602698711); Scharfbillig, Rolf W. (6506190789); Scutter, Sheila D. (6701626141); Williams, Marie T. (7410000969)	55664499000; 6602698711; 6506190789; 6701626141; 7410000969	Reliability of the foot posture index and traditional measures of foot position	2003	Journal of the American Podiatric Medical Association	93	1-Jun		203	213	10	136	10.7547/87507315-93-3-203	https://www.scopus.com/inward/record.uri?eid=2-s2.0-1842634578&doi=10.7547%2f87507315-93-3-203&partnerID=40&md5=877d7be2075935da31bedab204436c40	School of Physiotherapy and Podiatry, Podiatry Research Group, University of South Australia, Adelaide, SA, Australia; School of Physiotherapy and Podiatry, University of South Australia, City East Campus, Adelaide, SA 5000, North Terrace, Australia	Evans A.M., School of Physiotherapy and Podiatry, Podiatry Research Group, University of South Australia, Adelaide, SA, Australia, School of Physiotherapy and Podiatry, University of South Australia, City East Campus, Adelaide, SA 5000, North Terrace, Australia; Copper A.W., School of Physiotherapy and Podiatry, Podiatry Research Group, University of South Australia, Adelaide, SA, Australia; Scha…	Repeatable measures are essential for clinicians and researchers alike. Both need baseline measures that are reliable, as intervention effects cannot be accurately identified without consistent measures. The intrarater and interrater reliability of the new Foot Posture Index and current podiatric measures of foot position were assessed using a same-subject, repeated-measures study design across t…		adolescent; adult; article; child; controlled study; female; foot; foot posture index; human; human experiment; intermethod comparison; male; measurement; normal human; podiatry; position; reliability; reproducibility					American Podiatric Medical Association	87507315			12756311	English	J. Am. Podiatr. Med. Assoc.	Article	Final		Scopus	2-s2.0-1842634578
Evans A.M.; Rome K.; Carroll M.; Hawke F.	Evans, Angela M (55664499000); Rome, Keith (6603786884); Carroll, Matthew (35232655800); Hawke, Fiona (25629527100)	55664499000; 6603786884; 35232655800; 25629527100	Foot orthoses for treating paediatric flat feet	2022	Cochrane Database of Systematic Reviews	2022	1	CD006311				17	10.1002/14651858.CD006311.pub3	https://www.scopus.com/inward/record.uri?eid=2-s2.0-85122743279&doi=10.1002%2f14651858.CD006311.pub3&partnerID=40&md5=d02ea8a33fcd760a86369a839dcaf4dc	Discipline of Podiatry, School of Allied Health, Human Services and Sport, La Trobe University, Melbourne, Australia; Division of Rehabilitation & Occupation Studies, AUT University, Auckland, 1020, New Zealand; Department of Podiatry, School of Clinical Sciences, Auckland University of Technology, Auckland, New Zealand; School of Health Sciences, Faculty of Health and Medicine, The University of…	Evans A.M., Discipline of Podiatry, School of Allied Health, Human Services and Sport, La Trobe University, Melbourne, Australia; Rome K., Division of Rehabilitation & Occupation Studies, AUT University, Auckland, 1020, New Zealand; Carroll M., Department of Podiatry, School of Clinical Sciences, Auckland University of Technology, Auckland, New Zealand; Hawke F., School of Health Sciences, Facult…	Background: Paediatric flat feet are a common presentation in primary care; reported prevalence approximates 15%. A minority of flat feet can hurt and limit gait. There is no optimal strategy, nor consensus, for using foot orthoses (FOs) to treat paediatric flat feet. Objectives: To assess the benefits and harms of foot orthoses for treating paediatric flat feet. Search methods: We searched CENTR…		Child; Flatfoot; Foot Orthoses; Humans; Pain; Pain Measurement; Quality of Life; asymptomatic disease; developmental coordination disorder; evidence based medicine; exercise; flatfoot; follow up; functional status; human; juvenile rheumatoid arthritis; neuromuscular electrical stimulation; pain; quality of life; randomized controlled trial (topic); register; Review; standard; systematic review; t…	Allied Health and Human Performance, University of South Australia; Footwear Association; Jaiellonian University Medical College, Krakow, Poland; NSW; Hunter Medical Research Institute, HMRI; Deutsche Forschungsgemeinschaft, DFG; University of Newcastle Australia, UON; Universität Potsdam, UP; Ministry of Science and Technology, Taiwan, MOST; Barcelona Supercomputing Center, BSC	Funding text 1: Multiple research grants from Shin Kong Wu Ho-Su Memoril Hospital, and Ministry of Science and Technology, Taiwan; Funding text 2: 1. Annual grant from Footwear Association; Funding text 3: The authors wish to thank Renea Johnston, Managing Editor, Cochrane Musculoskeletal Group, for updating the search strategy, and for helpful advice, and Sheila Cyril, Assistant Managing Editor,…	A.M. Evans; Discipline of Podiatry, School of Allied Health, Human Services and Sport, La Trobe University, Melbourne, Australia; email: angela.evans@latrobe.edu.au		John Wiley and Sons Ltd	14651858			35029841	English	Cochrane Database Syst. Rev.	Review	Final	All Open Access; Green Open Access	Scopus	2-s2.0-85122743279
Evans A.M.; Scutter S.D.	Evans, Angela Margaret (55664499000); Scutter, Sheila Doreen (6701626141)	55664499000; 6701626141	Are foot posture and functional health different in children with growing pains?	2007	Pediatrics International	49	6		991	996	5	30	10.1111/j.1442-200X.2007.02493.x	https://www.scopus.com/inward/record.uri?eid=2-s2.0-36649031442&doi=10.1111%2fj.1442-200X.2007.02493.x&partnerID=40&md5=0bcbeed8bf068c7d0cf556b6cc3decf0	School of Health Science, Division of Health Sciences, University of South Australia, Adelaide, SA, Australia; School of Health Science, University of South Australia, Adelaide, SA 5000, North Terrace, Australia	Evans A.M., School of Health Science, Division of Health Sciences, University of South Australia, Adelaide, SA, Australia, School of Health Science, University of South Australia, Adelaide, SA 5000, North Terrace, Australia; Scutter S.D., School of Health Science, Division of Health Sciences, University of South Australia, Adelaide, SA, Australia	Background: The aim of the present paper was to investigate and compare findings of foot posture and functional health between groups of children aged 4-6 years with and without leg pain (described as "growing pains"). The null hypothesis: that there is no difference in measures of either foot posture or functional health between groups of children with and without leg pain. Methods: A stratified…	Children; Foot; Functional; Growing pains; Posture	Case-Control Studies; Child; Child, Preschool; Female; Foot; Growth; Humans; Leg; Logistic Models; Male; Musculoskeletal Diseases; Pain; Posture; Pronation; Questionnaires; Tarsal Bones; article; Australia; body posture; controlled study; female; foot; human; informed consent; intrarater reliability; leg pain; major clinical study; male; preschool child; priority journal; randomization			A.M. Evans; School of Health Science, University of South Australia, Adelaide, SA 5000, North Terrace, Australia; email: angela.evans@unisa.edu.au			1442200X		JAMMF	18045309	English	Pediatr. Int.	Article	Final		Scopus	2-s2.0-36649031442
Evans A.M.; Scutter S.D.	Evans, Angela M. (55664499000); Scutter, Sheila D. (6701626141)	55664499000; 6701626141	Development of a questionnaire for parental rating of leg pain in young children: Internal validity and reliability testing following triangulation	2004	Foot	14	1		42	48	6	12	10.1016/j.foot.2003.09.005	https://www.scopus.com/inward/record.uri?eid=2-s2.0-1242342242&doi=10.1016%2fj.foot.2003.09.005&partnerID=40&md5=f56f808cf3e28284585dd751c8566898	School of Physiotherapy/Podiatry, University of South Australia, North Terrace, SA 5000, P.O. Box 5800, Australia	Evans A.M., School of Physiotherapy/Podiatry, University of South Australia, North Terrace, SA 5000, P.O. Box 5800, Australia; Scutter S.D., School of Physiotherapy/Podiatry, University of South Australia, North Terrace, SA 5000, P.O. Box 5800, Australia	Background: Leg pains, often described as 'growing pains', are a common reason for presentation of otherwise healthy children to health professionals. The prevalence of growing pains is unclear with previous estimates ranging from 2.6 to 33.6%. Without a firm estimate of prevalence there is no context in which to further examine this enigmatic entity. A questionnaire has been developed to facilit…	'Growing pains'; Children; Questionnaire; Reliability; Triangulation; Validity	article; body height; body weight; child; controlled study; health survey; human; information processing; interview; leg pain; medical literature; pain assessment; parent; prevalence; priority journal; questionnaire; rating scale; reliability; validation process	Australasian Podiatry and Education Research Foundation	This study was supported by a research grant from the Australasian Podiatry and Education Research Foundation (APERF).	A.M. Evans; School of Physiotherapy/Podiatry, University of South Australia, North Terrace, SA 5000, P.O. Box 5800, Australia; email: angela.evans@postgrads.unisa.edu.au		Churchill Livingstone	9582592		FOOTE		English	Foot	Article	Final		Scopus	2-s2.0-1242342242
Evans A.M.; Scutter S.D.; Iasiello H.	Evans, Angela M. (55664499000); Scutter, Sheila D. (6701626141); Iasiello, Hala (6506783500)	55664499000; 6701626141; 6506783500	Measuring the paediatric foot - A criterion validity and reliability study of navicular height in 4-year-old children	2003	Foot	13	2		76	82	6	10	10.1016/S0958-2592(02)00148-7	https://www.scopus.com/inward/record.uri?eid=2-s2.0-0037410318&doi=10.1016%2fS0958-2592%2802%2900148-7&partnerID=40&md5=e7ad98defc61956528ed18125bef7ccf	School of Physiotherapy/Podiatry, University of South Australia, North Terrace, SA 5000, PO Box 5800, Australia; School of Medical Radiation, University of South Australia, North Terrace, SA 5000, PO Box 5800, Australia	Evans A.M., School of Physiotherapy/Podiatry, University of South Australia, North Terrace, SA 5000, PO Box 5800, Australia; Scutter S.D., School of Physiotherapy/Podiatry, University of South Australia, North Terrace, SA 5000, PO Box 5800, Australia; Iasiello H., School of Medical Radiation, University of South Australia, North Terrace, SA 5000, PO Box 5800, Australia	Background: Fundamental to clinical measures are the concepts of validity and reliability. This study addresses these issues in the paediatric foot which has been less investigated in terms of clinical assessment than the adult foot. The measure of navicular height (NH; usually normalised for foot length) has been studied to ascertain its value as a clinical measure in a sample of young children.…	Navicular; Paediatric; Reliability; Sonography; Validity	article; bone structure; bones of the leg and foot; clinical examination; controlled study; diagnostic accuracy; echography; female; foot; height; human; human experiment; male; navicular bone; normal human; observer variation; palpation; preschool child; priority journal; reliability; validation process			A.M. Evans; School of Physiotherapy/Podiatry, University of South Australia, North Terrace, SA 5000, PO Box 5800, Australia; email: angela.evans@postgrads.unisa.edu.au			9582592		FOOTE		English	Foot	Article	Final		Scopus	2-s2.0-0037410318
Evans A.M.; Scutter S.D.; Lang L.M.G.; Dansie B.R.	Evans, Angela M. (55664499000); Scutter, Sheila D. (6701626141); Lang, Linda M.G. (7103112119); Dansie, Brenton R. (6507436719)	55664499000; 6701626141; 7103112119; 6507436719	"Growing pains" in young children: A study of the profile, experiences and quality of life issues of four to six year old children with recurrent leg pain	2006	Foot	16	3		120	124	4	26	10.1016/j.foot.2006.02.006	https://www.scopus.com/inward/record.uri?eid=2-s2.0-33746316846&doi=10.1016%2fj.foot.2006.02.006&partnerID=40&md5=0ab07170a4b0e8b6e1995ed714521e5f	School of Health Science, University of South Australia, 5000 SA, North Terrace, Australia; University of Hallam - Sheffield, United Kingdom	Evans A.M., School of Health Science, University of South Australia, 5000 SA, North Terrace, Australia; Scutter S.D., School of Health Science, University of South Australia, 5000 SA, North Terrace, Australia; Lang L.M.G., University of Hallam - Sheffield, United Kingdom; Dansie B.R., School of Health Science, University of South Australia, 5000 SA, North Terrace, Australia	Background: Growing pains is a common yet misunderstood condition which presents frequently to health professionals and appears to be significantly under reported. Little is known about the profile of affected versus unaffected children. Method: This research used a validated questionnaire (USAGPQ) for parents of children aged four to six years to explore characteristics such as basic anthropomet…	Children; Growing pains; Leg pain; Quality of life	analgesic agent; paracetamol; anthropometry; article; Australia; body weight; child growth; consultation; controlled study; evidence based medicine; family history; female; health practitioner; human; leg pain; major clinical study; male; medical research; muscle stretching; obesity; parent; physical activity; preschool child; prescription; prevalence; priority journal; quality of life; questionn…			A.M. Evans; School of Health Science, University of South Australia, 5000 SA, North Terrace, Australia; email: angela.evans@postgrads.unisa.edu.au			9582592		FOOTE		English	Foot	Article	Final		Scopus	2-s2.0-33746316846
Falkenberg M.P.; V. Dickens D.R.; Menelaus M.B.	Falkenberg, Michael P. (7007180282); V. Dickens, D. Robert (56751924600); Menelaus, Malcolm B. (7005542234)	7007180282; 56751924600; 7005542234	Osteochondritis of the first metatarsal epiphysis	1990	Journal of Pediatric Orthopaedics	10	6		797	799	2	2	10.1097/01241398-199011000-00018	https://www.scopus.com/inward/record.uri?eid=2-s2.0-0025116471&doi=10.1097%2f01241398-199011000-00018&partnerID=40&md5=6d5b455c594eb88d4f9e66f4ea980fd2	The Orthopaedic Department, Royal Children's Hospital, Melbourne, Australia	Falkenberg M.P., The Orthopaedic Department, Royal Children's Hospital, Melbourne, Australia; V. Dickens D.R., The Orthopaedic Department, Royal Children's Hospital, Melbourne, Australia; Menelaus M.B., The Orthopaedic Department, Royal Children's Hospital, Melbourne, Australia	Two cases of painful osteochondritis of the basal epiphysis of the first metatarsal are described. Complete resolution without deformity was achieved in both patients. We suggest that this condition be considered in the differential diagnosis of transitory foot pain in childhood. © 1990 Raven Press, Ltd., New York.	Children; First metatarsal; Foot pain; Osteochondritis	Adolescent; Case Report; Casts, Surgical; Child; Diagnosis, Differential; Epiphyses; Female; Follow-Up Studies; Human; Immobilization; Metatarsal Bones; Orthotic Devices; Osteochondritis; Prognosis; Shoes; adolescent; article; case report; epiphysis; female; human; metatarsalgia; osteochondritis; school child						2716798			2250069	English	J. Pediatr. Orthop.	Article	Final		Scopus	2-s2.0-0025116471
Farhan M.; Wang J.Z.; Warncke R.; Cheng T.L.; Burns J.	Farhan, Muhannad (57221332000); Wang, Joyce Zhanzi (57221337445); Warncke, Rachael (59299527100); Cheng, Tegan Laura (54794786100); Burns, Joshua (8875498900)	57221332000; 57221337445; 59299527100; 54794786100; 8875498900	Comparison of accuracy and speed between plaster casting, high-cost and low-cost 3D scanners to capture foot, ankle and lower leg morphology of children requiring ankle-foot orthoses	2024	Journal of Foot and Ankle Research	17	3	e70006				2	10.1002/jfa2.70006	https://www.scopus.com/inward/record.uri?eid=2-s2.0-85202167406&doi=10.1002%2fjfa2.70006&partnerID=40&md5=3561129e64f5a62794c4ca560f88744c	University of Sydney School of Health Sciences & Children's Hospital at Westmead, Sydney, NSW, Australia; Faculty of Medical Rehabilitation Science, Taibah University, Al Madinah Al Munawarah, Madinah, Saudi Arabia; Engineering Prototypes & Implants for Children (EPIC) Lab, The Children's Hospital at Westmead, Sydney, NSW, Australia; Orthotics Department, The Children's Hospital at Westmead, Sydn…	Farhan M., University of Sydney School of Health Sciences & Children's Hospital at Westmead, Sydney, NSW, Australia, Faculty of Medical Rehabilitation Science, Taibah University, Al Madinah Al Munawarah, Madinah, Saudi Arabia, Engineering Prototypes & Implants for Children (EPIC) Lab, The Children's Hospital at Westmead, Sydney, NSW, Australia; Wang J.Z., University of Sydney School of Health Sci…	Background: Traditional plaster-cast fabrication of an ankle-foot orthosis (AFO), although robust, is time-consuming and cumbersome. 3D scanning is quickly gaining attention as an alternative to plaster casting the foot and ankle region for AFO fabrication. The aim of this study was to assess the accuracy and speed of two high-performing 3D scanners compared with plaster casting in pediatric pati…	3D scanner; accuracy; ankle foot orthosis; foot measurement	Adolescent; Ankle; Casts, Surgical; Child; Female; Foot; Foot Orthoses; Humans; Imaging, Three-Dimensional; Leg; Male; adolescent; ankle; child; comparative study; diagnostic imaging; economics; female; foot; foot orthosis; human; leg; male; orthopedic cast; pathophysiology; procedures; three-dimensional imaging	Saudi Arabian Cultural Mission Australia; Hyundai Help for Kids Australia; University of Sydney, USYD; BC Children's Hospital, BCCHR; Jonathon Lillia; Australian University Librarians; National Health and Medical Research Council, NHMRC, (1194930); National Health and Medical Research Council, NHMRC	Funding text 1: The authors thank the staff of the Pediatric Gait Analysis Service of New South Wales and the staff of the Orthotics Department in the Children's Hospital at Westmead for their help with this project. The authors also thank Jonathon Lillia, who assisted with 3D scanning and digital measurements. M.F. received a PhD scholarship from the Saudi Arabian Cultural Mission Australia. T.L…	T.L. Cheng; University of Sydney School of Health Sciences & Children's Hospital at Westmead, Sydney, Australia; email: tegan.cheng@sydney.edu.au		John Wiley and Sons Inc	17571146			39192458	English	J. Foot Ankle Res.	Article	Final	All Open Access; Gold Open Access	Scopus	2-s2.0-85202167406
Fellas A.; Coda A.; Hawke F.	Fellas, Antoni (57195277798); Coda, Andrea (57196921350); Hawke, Fiona (25629527100)	57195277798; 57196921350; 25629527100	Physical and mechanical therapies for lower-limb problems in juvenile idiopathic arthritis: A systematic review with meta-analysis	2017	Journal of the American Podiatric Medical Association	107	5		399	412	13	9	10.7547/15-213	https://www.scopus.com/inward/record.uri?eid=2-s2.0-85032693044&doi=10.7547%2f15-213&partnerID=40&md5=a97230d9612677065e18101fdafcf419	School of Health Sciences, Faculty of Health and Medicine, University of Newcastle, Ourimbah, Australia	Fellas A., School of Health Sciences, Faculty of Health and Medicine, University of Newcastle, Ourimbah, Australia; Coda A., School of Health Sciences, Faculty of Health and Medicine, University of Newcastle, Ourimbah, Australia; Hawke F., School of Health Sciences, Faculty of Health and Medicine, University of Newcastle, Ourimbah, Australia	Background: Juvenile idiopathic arthritis (JIA), a chronic, autoimmune, inflammatory joint disease, is the most common arthritis affecting children younger than 16 years. Children with JIA commonly experience lower-limb dysfunction and disability. We systematically reviewed the effectiveness of physical and mechanical therapies for lower-limb problems in JIA. Methods: Randomized controlled trials…		Adolescent; Arthritis, Juvenile; Australia; Child; Disability Evaluation; Disease Management; Disease Progression; Female; Foot Orthoses; Humans; Lower Extremity; Male; Pain Management; Physical Therapy Modalities; Prognosis; Randomized Controlled Trials as Topic; Treatment Outcome; adolescent; analgesia; Australia; child; complication; disability; disease exacerbation; disease management; female…			A. Fellas; School of Health Sciences, Faculty of Health and Medicine, University of Newcastle, Ourimbah, Central Coast Campus, 2258, Australia; email: Antoni.Fellas@uon.edu.au		American Podiatric Medical Association	87507315			28738165	English	J. Am. Podiatr. Med. Assoc.	Review	Final	All Open Access; Bronze Open Access	Scopus	2-s2.0-85032693044
Fellas A.; Singh-Grewal D.; Chaitow J.; Santos D.; Clapham M.; Coda A.	Fellas, Antoni (57195277798); Singh-Grewal, Davinder (23095901300); Chaitow, Jeffrey (6602931258); Santos, Derek (56066580400); Clapham, Matthew (57196021589); Coda, Andrea (57196921350)	57195277798; 23095901300; 6602931258; 56066580400; 57196021589; 57196921350	Effect of preformed foot orthoses in reducing pain in children with juvenile idiopathic arthritis: A multicentre randomized clinical trial	2022	Rheumatology (United Kingdom)	61	6		2572	2582	10	1	10.1093/rheumatology/keab765	https://www.scopus.com/inward/record.uri?eid=2-s2.0-85131221072&doi=10.1093%2frheumatology%2fkeab765&partnerID=40&md5=7a50a2dd87acaa1eb007b0fd1de8e014	School of Health Sciences, Faculty of Health and Medicine, University of Newcastle, Newcastle, Australia; Sydney Children s Hospital Network Randwick and Westmead, Sydney, Australia; University of Sydney Discipline of Paediatrics and Child Health, Sydney, Australia; School of Women s and Children s Health, University of New South Wales, Sydney, Australia; Discipline of Paediatrics, University of …	Fellas A., School of Health Sciences, Faculty of Health and Medicine, University of Newcastle, Newcastle, Australia; Singh-Grewal D., Sydney Children s Hospital Network Randwick and Westmead, Sydney, Australia, University of Sydney Discipline of Paediatrics and Child Health, Sydney, Australia, School of Women s and Children s Health, University of New South Wales, Sydney, Australia, Discipline of…	Objectives: The aim of this study is to investigate the effect of customized preformed foot orthoses on pain, quality of life, swollen and tender lower joints and foot and ankle disability in children with JIA. Methods: Parallel group design. Children diagnosed with JIA were recruited from the three children's hospitals in New South Wales, Australia. Participants were randomly assigned to a contr…	foot orthoses; JIA; juvenile idiopathic arthritis; lower limb; paediatrics	Arthralgia; Arthritis, Juvenile; Australia; Child; Foot Orthoses; Humans; Pain; Quality of Life; adalimumab; analgesic agent; biological product; disease modifying antirheumatic drug; etanercept; infliximab; methotrexate; nonsteroid antiinflammatory agent; prednisone; tocilizumab; tofacitinib; Article; biomechanics; calcaneocuboid joint; child; combination drug therapy; controlled study; disease …			A. Fellas; School of Health Sciences, Faculty of Health and Medicine, University of Newcastle, Newcastle, Australia; email: antoni.fellas@uon.edu.au		Oxford University Press	14620324		RUMAF	34648003	English	Rheumatology	Article	Final	All Open Access; Green Open Access	Scopus	2-s2.0-85131221072
Fellas A.; Singh-Grewal D.; Chaitow J.; Santos D.; Clapham M.; Coda A.	Fellas, Antoni (57195277798); Singh-Grewal, Davinder (23095901300); Chaitow, Jeffrey (6602931258); Santos, Derek (56066580400); Clapham, Matthew (57196021589); Coda, Andrea (57196921350)	57195277798; 23095901300; 6602931258; 56066580400; 57196021589; 57196921350	Effect of customised preformed foot orthoses on gait parameters in children with juvenile idiopathic arthritis: A multicentre randomised clinical trial	2022	Gait and Posture	95			93	99	6	1	10.1016/j.gaitpost.2022.04.017	https://www.scopus.com/inward/record.uri?eid=2-s2.0-85129264483&doi=10.1016%2fj.gaitpost.2022.04.017&partnerID=40&md5=b134679db47c2a699078de7cf4fb922e	School of Health Sciences, Faculty of Health and Medicine, University of Newcastle, Australia; The Sydney Children's Hospital Network Randwick, and Westmead, Australia; University of Sydney Discipline of Paediatrics and Child Health, Sydney, Australia; School of Health Sciences, Queen Margaret University, Edinburgh, EH21 6UU, United Kingdom; University of New South Wales, School of Women's and Ch…	Fellas A., School of Health Sciences, Faculty of Health and Medicine, University of Newcastle, Australia; Singh-Grewal D., The Sydney Children's Hospital Network Randwick, and Westmead, Australia, University of Sydney Discipline of Paediatrics and Child Health, Sydney, Australia, University of New South Wales, School of Women's and Children's Health, Australia; Chaitow J., The Sydney Children's H…	Background: Children with juvenile idiopathic arthritis (JIA) can experience significant physical impairment of the lower extremity. Prolonged joint disease and symptoms may cause gait alterations such as reduced walking speed and increased plantar pressures in diseased areas of their feet. There is limited robust clinical trials investigating the effect of non-invasive mechanical therapies such …	Foot orthoses; Gait; JIA; Juvenile idiopathic arthritis; Paediatrics; Plantar pressure	Arthritis, Juvenile; Child; Foot; Foot Orthoses; Gait; Gait Analysis; Humans; adalimumab; analgesic agent; biological product; disease modifying antirheumatic drug; etanercept; ethylene vinyl acetate copolymer; infliximab; leflunomide; methotrexate; nonsteroid antiinflammatory agent; prednisone; salazosulfapyridine; tocilizumab; tofacitinib; adolescent; adult; ankle disease; Article; biomechanics…	University of Newcastle Australia, UON	The University of Newcastle, Australia (part of Ph.D. scholarship).	A. Fellas; School of Health Sciences, Faculty of Health and Medicine, University of Newcastle, Australia; email: Antoni.Fellas@uon.edu.au		Elsevier B.V.	9666362		GAPOF	35468489	English	Gait Posture	Article	Final	All Open Access; Green Open Access	Scopus	2-s2.0-85129264483
Fellas A.; Singh-Grewal D.; Chaitow J.; Warner D.; Onikul E.; Santos D.; Clapham M.; Coda A.	Fellas, Antoni (57195277798); Singh-Grewal, Davinder (23095901300); Chaitow, Jeffrey (6602931258); Warner, Denise (57563679900); Onikul, Ella (6602889850); Santos, Derek (56066580400); Clapham, Matthew (57196021589); Coda, Andrea (57196921350)	57195277798; 23095901300; 6602931258; 57563679900; 6602889850; 56066580400; 57196021589; 57196921350	Physical Examination Tool for Swollen and Tender Lower Limb Joints in Juvenile Idiopathic Arthritis: A Pilot Diagnostic Accuracy Study	2022	International Journal of Environmental Research and Public Health	19	8	4517				2	10.3390/ijerph19084517	https://www.scopus.com/inward/record.uri?eid=2-s2.0-85127708673&doi=10.3390%2fijerph19084517&partnerID=40&md5=480723aab877af1edec37de725b8634f	School of Health Sciences, College of Health, Medicine and Wellbeing, University of Newcastle, Newcastle, 2308, Australia; Sydney Children’s Hospital Westmead, Sydney, 2145, Australia; School of Health Sciences, Queen Margaret University, Edinburgh, EH21 6UU, United Kingdom; The Hunter Medical Research Institute, Newcastle, 2305, Australia	Fellas A., School of Health Sciences, College of Health, Medicine and Wellbeing, University of Newcastle, Newcastle, 2308, Australia; Singh-Grewal D., Sydney Children’s Hospital Westmead, Sydney, 2145, Australia; Chaitow J., Sydney Children’s Hospital Westmead, Sydney, 2145, Australia; Warner D., Sydney Children’s Hospital Westmead, Sydney, 2145, Australia; Onikul E., Sydney Children’s Hospital W…	Background: Juvenile idiopathic arthritis (JIA) is the most common rheumatic disease in children, with lower limb involvement highly prevalent. Recent evidence has highlighted the lack of specific lower limb physical examination (PE) tools for clinicians assisting the paediatric rheumatology team in identifying lower extremity disease in patients with JIA. Early clinical detection may lead to mor…	arthritis; clinical examination; foot and ankle; JIA; juvenile; lower extremity; magnetic resonance imaging; physical examination tool	Ankle Joint; Arthralgia; Arthritis, Juvenile; Child; Humans; Lower Extremity; Magnetic Resonance Imaging; Physical Examination; Pilot Projects; Reproducibility of Results; accuracy assessment; health care; juvenile; physical analysis; public health; ankle; Article; bone radiography; child; clinical article; clinical examination; controlled study; data analysis; diagnostic accuracy; diagnostic tes…			A. Fellas; School of Health Sciences, College of Health, Medicine and Wellbeing, University of Newcastle, Newcastle, 2308, Australia; email: antoni.fellas@uon.edu.au		MDPI	16617827			35457387	English	Int. J. Environ. Res. Public Health	Article	Final	All Open Access; Gold Open Access; Green Open Access	Scopus	2-s2.0-85127708673
Flett P.J.; Stern L.M.; Waddy H.; Connell T.M.; Seeger J.D.; Gibson S.K.	Flett, P.J. (6701320900); Stern, L.M. (57213095549); Waddy, H. (6602810229); Connell, T.M. (57200958915); Seeger, J.D. (7102600914); Gibson, S.K. (19733263100)	6701320900; 57213095549; 6602810229; 57200958915; 7102600914; 19733263100	Botulinum toxin a versus fixed cast stretching for dynamic calf tightness in cerebral palsy	1999	Journal of Paediatrics and Child Health	35	1		71	77	6	171	10.1046/j.1440-1754.1999.00330.x	https://www.scopus.com/inward/record.uri?eid=2-s2.0-0032940861&doi=10.1046%2fj.1440-1754.1999.00330.x&partnerID=40&md5=5a13f3732f1ab0e40f699edf933f74af	Women's and Children's Hospital, North Adelaide, SA, Australia; Crippled Children's Assoc. of S., Adelaide, SA, Australia; Paediatric Rehabilitation, Women's and Children's Hospital, North Adelaide, SA 5006, 72 King William Road, Australia	Flett P.J., Women's and Children's Hospital, North Adelaide, SA, Australia, Paediatric Rehabilitation, Women's and Children's Hospital, North Adelaide, SA 5006, 72 King William Road, Australia; Stern L.M., Crippled Children's Assoc. of S., Adelaide, SA, Australia; Waddy H., Women's and Children's Hospital, North Adelaide, SA, Australia; Connell T.M., Crippled Children's Assoc. of S., Adelaide, SA…	Objective: To compare botulinum toxin A injections with fixed plaster cast stretching in the management of cerebral palsied children with dynamic (i.e. non-fixed) calf tightness. Methods: The settings were the Women's and Children's Hospital (WCH) and the Crippled Children's Association of South Australia (CCA), Adelaide, South Australia. Twenty children were selected by two paediatric rehabilita…	Botulinum toxin A; Calf tightness; Cerebral palsy; Fixed cast stretching	Botulinum Toxin Type A; Casts, Surgical; Cerebral Palsy; Child; Child, Preschool; Female; Gait; Humans; Leg; Male; Muscle Spasticity; Neuromuscular Agents; Prospective Studies; Severity of Illness Index; Single-Blind Method; Treatment Outcome; Videotape Recording; botulinum toxin a; article; cerebral palsy; child; childhood disease; clinical article; clinical trial; controlled clinical trial; con…						10344810		JPCHE	10234640	English	J. Paediatr. Child Health	Article	Final		Scopus	2-s2.0-0032940861
Fong Yan A.; Quinlan S.; Cheung R.T.H.	Fong Yan, Alycia (53982451900); Quinlan, Shayan (57217871873); Cheung, Roy T. H. (14323042400)	53982451900; 57217871873; 14323042400	Minimalist school shoes improve intrinsic foot muscle size, strength, and arch integrity among primary school students	2024	Journal of Sports Sciences	42	12		1157	1163	6	1	10.1080/02640414.2024.2386213	https://www.scopus.com/inward/record.uri?eid=2-s2.0-85200272109&doi=10.1080%2f02640414.2024.2386213&partnerID=40&md5=71c206d478c696ed9b9c32bcf1952d7a	Sydney Musculoskeletal Health, Sydney School of Health Sciences, Faculty of Medicine and Health, The University of Sydney, Camperdown, Australia; School of Health Sciences, Western Sydney University, Campbelltown, Australia; Translational Health Research Institute, Western Sydney University, Australia	Fong Yan A., Sydney Musculoskeletal Health, Sydney School of Health Sciences, Faculty of Medicine and Health, The University of Sydney, Camperdown, Australia; Quinlan S., Sydney Musculoskeletal Health, Sydney School of Health Sciences, Faculty of Medicine and Health, The University of Sydney, Camperdown, Australia; Cheung R.T.H., School of Health Sciences, Western Sydney University, Campbelltown,…	Minimalist walking shoes have been shown to improve foot muscle size and strength in active adults, but not in our previous study involving children, which could relate to the more structured footwear used in our study. Hence, this study examined the effects of true minimalists on intrinsic foot muscle size and strength, foot arch integrity, and physical function among primary school children. Af…	children; foot arch; Footwear; walking	Child; Equipment Design; Female; Foot; Humans; Male; Muscle Strength; Muscle, Skeletal; Schools; Shoes; Walking; child; equipment design; female; foot; human; male; muscle strength; physiology; school; shoe; skeletal muscle; walking			R.T.H. Cheung; School of Health Sciences, Western Sydney University, Room 104, Level 2, Building 24, Campbelltown Campus, 2560, Australia; email: Roy.Cheung@westernsydney.edu.au		Routledge	2640414		JSSCE	39087807	English	J. Sports Sci.	Article	Final	All Open Access; Hybrid Gold Open Access	Scopus	2-s2.0-85200272109
Foo J.Y.A.; Wilson S.J.; Williams G.; Harris M.-A.; Cooper D.	Foo, Jong Y.A. (8607180200); Wilson, S.J. (7404786430); Williams, G. (9739914600); Harris, M.-A. (57203722101); Cooper, D. (55454923300)	8607180200; 7404786430; 9739914600; 57203722101; 55454923300	Age-related factors that confound peripheral pulse timing characteristics in Caucasian children	2005	Journal of Human Hypertension	19	6		463	466	3	23	10.1038/sj.jhh.1001846	https://www.scopus.com/inward/record.uri?eid=2-s2.0-20044391301&doi=10.1038%2fsj.jhh.1001846&partnerID=40&md5=c1d5c32f91e44503d17292e9207e1206	School of Information Technology and Electrical Engineering, University of Queensland, Brisbane, QLD 4072, St Lucia Campus, Australia; Department of Respiratory and Sleep Medicine, Mater Children's Hospital, South Brisbane, QLD, Australia	Foo J.Y.A., School of Information Technology and Electrical Engineering, University of Queensland, Brisbane, QLD 4072, St Lucia Campus, Australia; Wilson S.J., School of Information Technology and Electrical Engineering, University of Queensland, Brisbane, QLD 4072, St Lucia Campus, Australia; Williams G., Department of Respiratory and Sleep Medicine, Mater Children's Hospital, South Brisbane, QL…	Characteristics obtained from peripheral pulses can be used to assess the status of cardiovascular system of subjects. However, nonintrusive techniques are preferred when prolonged monitoring is required for their comfort. Pulse transit time (PTT) measurement has showed its potentials to monitor timing changes in peripheral pulse in cardiovascular and respiratory studies. In children, the common …	Noninvasive BP monitoring; Pulse wave velocity	Aging; Blood Pressure; Child; Child, Preschool; Diastole; European Continental Ancestry Group; Female; Fingers; Heart Rate; Humans; Male; Pulse; Regression Analysis; Systole; Time Factors; Toes; article; blood pressure monitoring; cardiovascular function; cardiovascular parameters; Caucasian; child; child health care; diastolic blood pressure; female; finger blood flow; heart rate; human; human e…			J.Y.A. Foo; School of Information Technology and Electrical Engineering, University of Queensland, Brisbane, QLD 4072, St Lucia Campus, Australia; email: jong@itee.uq.edu.au			9509240		JHHYE	15729376	English	J. Hum. Hypertens.	Article	Final		Scopus	2-s2.0-20044391301
Fosang A.; Baker R.	Fosang, Adrienne (7003760256); Baker, Richard (7404219338)	7003760256; 7404219338	A method for comparing manual muscle strength measurements with joint moments during walking	2006	Gait and Posture	24	4		406	411	5	36	10.1016/j.gaitpost.2005.09.015	https://www.scopus.com/inward/record.uri?eid=2-s2.0-33750346907&doi=10.1016%2fj.gaitpost.2005.09.015&partnerID=40&md5=c25a6f4788b7a0cd5917e93af11ead01	Hugh Williamson Gait Analysis Laboratory, Royal Children's Hospital, Melbourne, Australia; Musculoskeletal Research Centre, La Trobe University, Melbourne, Australia; Centre for Clinical Research Excellence in Clinical Gait Analysis and Gait Rehabilitation, Murdoch Children's Research Institute, Melbourne, Australia	Fosang A., Hugh Williamson Gait Analysis Laboratory, Royal Children's Hospital, Melbourne, Australia; Baker R., Hugh Williamson Gait Analysis Laboratory, Royal Children's Hospital, Melbourne, Australia, Musculoskeletal Research Centre, La Trobe University, Melbourne, Australia, Centre for Clinical Research Excellence in Clinical Gait Analysis and Gait Rehabilitation, Murdoch Children's Research I…	This paper describes a protocol for dynamometer assisted manual muscle testing of the major muscle groups of the lower extremity and its application to 11 able-bodied children who also had conventional gait analysis to obtain joint kinetics. Data from the manual muscle testing was processed in such a way that the results for maximum muscle strength (grade 5) and resistance against gravity alone (…	Dynamometry; Gait analysis; Kinetics; Muscle strength	Biomechanics; Child; Humans; Joints; Muscle Strength; Muscle Strength Dynamometer; Pilot Projects; Walking; adolescent; article; child; dynamometry; female; gait; human; human experiment; joint function; knee function; leg muscle; male; muscle contraction; muscle isometric contraction; muscle strength; normal human; priority journal; walking	Murdoch Children's Research Institute, MCRI	This research was supported in part by the theme grant for Cerebral Palsy from the Murdoch Children's Research Institute.	R. Baker; Hugh Williamson Gait Analysis Laboratory, Royal Children's Hospital, Melbourne, Australia; email: richard.baker@rch.org.au			9666362		GAPOF	16412640	English	Gait Posture	Article	Final		Scopus	2-s2.0-33750346907
Fosang A.L.; Galea M.P.; McCoy A.T.; Reddihough D.S.; Story I.	Fosang, Adrienne L. (7003760256); Galea, Mary P. (7006576455); McCoy, Anne T. (7005074721); Reddihough, Dinah S. (7003480641); Story, Ian (6602714161)	7003760256; 7006576455; 7005074721; 7003480641; 6602714161	Measures of muscle and joint performance in the lower limb of children with cerebral palsy	2003	Developmental Medicine and Child Neurology	45	10		664	670	6	173	10.1017/S0012162203001245	https://www.scopus.com/inward/record.uri?eid=2-s2.0-0141831077&doi=10.1017%2fS0012162203001245&partnerID=40&md5=b5e92b71c0ed919a4a098b27960c6f59	Department of Physiotherapy, Royal Children's Hospital, Murdoch Childrens Research Institute, Parkville, Vic. 3052, Flemington Road, Australia; School of Physiotherapy, University of Melbourne, Melbourne, Vic., Australia; Department of Physiotherapy, Murdoch Childrens Research Institute, Parkville, Vic. 3052, Flemington Road, Australia; Dept. of Child Devmt. and Rehab., Royal Children's Hospital,…	Fosang A.L., Department of Physiotherapy, Royal Children's Hospital, Murdoch Childrens Research Institute, Parkville, Vic. 3052, Flemington Road, Australia; Galea M.P., School of Physiotherapy, University of Melbourne, Melbourne, Vic., Australia; McCoy A.T., Department of Physiotherapy, Murdoch Childrens Research Institute, Parkville, Vic. 3052, Flemington Road, Australia; Reddihough D.S., Dept. …	The aim of this study was to determine the reliability and magnitude of error of three lower-limb clinical measures for children with cerebral palsy (CP): the Modified Ashworth Scale of Spasticity (MAS), passive range of movement (PROM) and the modified Tardieu scale (MTS). Six physiotherapists measured 11 females and seven males (mean age 6 years 4 months, SD 2 years 4 months; age range 2 years …		Cerebral Palsy; Child; Child, Preschool; Exercise Therapy; Female; Humans; Joints; Lower Extremity; Male; Muscle, Skeletal; Posture; Range of Motion, Articular; Reproducibility of Results; Severity of Illness Index; analytical error; article; cerebral palsy; child; clinical article; clinical trial; confidence interval; controlled clinical trial; controlled study; correlation coefficient; disease …			A.L. Fosang; Department of Physiotherapy, Royal Children's Hospital, Murdoch Childrens Research Institute, Parkville, Vic. 3052, Flemington Road, Australia; email: adrienne.fosang@rch.org.au			121622		DMCNA	14515937	English	Dev. Med. Child Neurol.	Article	Final		Scopus	2-s2.0-0141831077
Fox A.S.; Carty C.P.; Modenese L.; Barber L.A.; Lichtwark G.A.	Fox, Aaron S. (55699175100); Carty, Christopher P. (26038917400); Modenese, Luca (36559800200); Barber, Lee A. (26431704100); Lichtwark, Glen A. (58668474400)	55699175100; 26038917400; 36559800200; 26431704100; 58668474400	Simulating the effect of muscle weakness and contracture on neuromuscular control of normal gait in children	2018	Gait and Posture	61			169	175	6	23	10.1016/j.gaitpost.2018.01.010	https://www.scopus.com/inward/record.uri?eid=2-s2.0-85044871133&doi=10.1016%2fj.gaitpost.2018.01.010&partnerID=40&md5=a0fa3c5f5084a283e7595f0f28dd6950	Centre for Sensorimotor Performance, The University of Queensland, Brisbane, Australia; Centre for Sports Research, Deakin University, Melbourne, Australia; Innovations in Health Technology, Menzies Health Institute Queensland, Griffith University, Gold Coast, Australia; Department of Civil and Environmental Engineering, Imperial College London, United Kingdom; Queensland Cerebral Palsy and Rehab…	Fox A.S., Centre for Sensorimotor Performance, The University of Queensland, Brisbane, Australia, Centre for Sports Research, Deakin University, Melbourne, Australia; Carty C.P., Innovations in Health Technology, Menzies Health Institute Queensland, Griffith University, Gold Coast, Australia; Modenese L., Department of Civil and Environmental Engineering, Imperial College London, United Kingdom; …	Altered neural control of movement and musculoskeletal deficiencies are common in children with spastic cerebral palsy (SCP), with muscle weakness and contracture commonly experienced. Both neural and musculoskeletal deficiencies are likely to contribute to abnormal gait, such as equinus gait (toe-walking), in children with SCP. However, it is not known whether the musculoskeletal deficiencies pr…	Biomechanics; Cerebral palsy; Equinus gait; Musculoskeletal modelling; Walking	Biomechanical Phenomena; Cerebral Palsy; Child; Computer Simulation; Contracture; Female; Gait; Gait Disorders, Neurologic; Humans; Male; Muscle Strength; Muscle Weakness; Muscle, Skeletal; Walking; Article; cerebral palsy; child; clinical article; female; flexor muscle; gait; human; male; muscle contracture; muscle strength; muscle weakness; neuromuscular function; priority journal; school child…	NCSRR; Cerebral Palsy Alliance Research Foundation; National Health and Medical Research Council, NHMRC; Griffith University	This research was supported by a Career Development Award from the Cerebral Palsy Alliance . The OpenSim simulation tools were developed as part of the National Centre for Simulation in Rehabilitation Research (NCSRR) Visiting Scholar program. The authors would like to acknowledge the support from the NCSRR team and other visiting scholars . Christopher Carty was funded by a Griffith University R…	A.S. Fox; Centre for Sports Research, Deakin University, Melbourne, Australia; email: aaron.f@deakin.edu.au		Elsevier B.V.	9666362		GAPOF	29353741	English	Gait Posture	Article	Final	All Open Access; Green Open Access	Scopus	2-s2.0-85044871133
Ganesan B.; Luximon A.; Al-Jumaily A.; Balasankar S.K.; Naik G.R.	Ganesan, Balasankar (57191928063); Luximon, Ameersing (6507673422); Al-Jumaily, Adel (8626632100); Balasankar, Suchita Kothe (57194595418); Naik, Ganesh R. (14825548600)	57191928063; 6507673422; 8626632100; 57194595418; 14825548600	Ponseti method in the management of clubfoot under 2 years of age: A systematic review	2017	PLoS ONE	12	6	e0178299				51	10.1371/journal.pone.0178299	https://www.scopus.com/inward/record.uri?eid=2-s2.0-85021154853&doi=10.1371%2fjournal.pone.0178299&partnerID=40&md5=d678b3f2c0a3f0f834a6a7b5387f1c4f	Hong Kong Polytechnic University, Hung Hom, Hong Kong; Centre for Health Technology (CHT), Faculty of Engineering and IT, University of Technology Sydney (UTS), Ultimo, Sydney, Australia; Maharashtra University of Health Sciences, Nasik, India	Ganesan B., Hong Kong Polytechnic University, Hung Hom, Hong Kong, Centre for Health Technology (CHT), Faculty of Engineering and IT, University of Technology Sydney (UTS), Ultimo, Sydney, Australia; Luximon A., Hong Kong Polytechnic University, Hung Hom, Hong Kong; Al-Jumaily A., Centre for Health Technology (CHT), Faculty of Engineering and IT, University of Technology Sydney (UTS), Ultimo, Syd…	Background: Congenital talipes equinovarus (CTEV), also known as clubfoot, is common congenital orthopedic foot deformity in children characterized by four components of foot deformities: hindfoot equinus, hindfoot varus, midfoot cavus, and forefoot adduction. Although a number of conservative and surgical methods have been proposed to correct the clubfoot deformity, the relapses of the clubfoot …		Animals; Clubfoot; Disease Management; Humans; Orthopedic Procedures; Article; brace; cast application; clubfoot; foot surgery; human; orthopedic manipulation; percutaneous Achilles tenotomy; physical medicine; plaster cast; Ponseti method; range of motion; recurrence risk; systematic review; tenotomy; therapy effect; treatment outcome; animal; clubfoot; disease management; orthopedic surgery; pr…	G-YBRJ; University of Technology Sydney, UTS	This study was supported by funds from the Hong Kong polytechnic University grant (G-YBRJ) and Hong Kong polytechnic University PhD studentship (RU71) and PhD Scholarship from The University of Technology Sydney, Australia.	B. Ganesan; Hong Kong Polytechnic University, Hung Hom, Hong Kong; email: Balasankar.Ganesan@student.uts.edu.au		Public Library of Science	19326203		POLNC	28632733	English	PLoS ONE	Article	Final	All Open Access; Gold Open Access; Green Open Access	Scopus	2-s2.0-85021154853
Goss P.W.	Goss, P.W. (7005665260)	7005665260	Successful screening for neonatal hip instability in Australia	2002	Journal of Paediatrics and Child Health	38	5		469	474	5	17	10.1046/j.1440-1754.2002.00020.x	https://www.scopus.com/inward/record.uri?eid=2-s2.0-0036405315&doi=10.1046%2fj.1440-1754.2002.00020.x&partnerID=40&md5=ec7d497887827038382b4460504b9147	Women's and Children's Unit, Gippsland Base Hospital, Sale, Vic., Australia; Women's and Children's Unit, Gippsland Base Hospital, Sale, Vic. 3850, c/- PO Box 601, Australia	Goss P.W., Women's and Children's Unit, Gippsland Base Hospital, Sale, Vic., Australia, Women's and Children's Unit, Gippsland Base Hospital, Sale, Vic. 3850, c/- PO Box 601, Australia	Objective: Australian screening programmes for congenital dislocation of the hip (CDH) are characterized by lower neonatal hip instability (NHI) detection rates than more successful international programmes. Through creating a quality, accountable clinical screening programme for NHI detection, the present study aimed to establish the true incidence of NHI in Australian babies and to eliminate 'l…	Dislocation; Dysplasia; Hip instability; Hip screening; Neonatal	Australia; Female; Hip Dislocation, Congenital; Humans; Incidence; Infant, Newborn; Male; Mass Screening; Prospective Studies; Severity of Illness Index; Sex Distribution; article; Australia; breech presentation; congenital hip dislocation; controlled study; family history; female; follow up; health program; human; incidence; joint instability; major clinical study; male; medical education; neona…			P.W. Goss; Women's and Children's Unit, Gippsland Base Hospital, Sale, Vic. 3850, c/- PO Box 601, Australia; email: pwgoss@bigpond.com			10344810		JPCHE	12354263	English	J. Paediatr. Child Health	Article	Final		Scopus	2-s2.0-0036405315
Gosse G.; Ward E.; McIntyre A.; Banwell H.A.	Gosse, Georgia (57221389862); Ward, Emily (57191089863); McIntyre, Auburn (36167396800); Banwell, Helen A. (14019072700)	57221389862; 57191089863; 36167396800; 14019072700	The reliability and validity of the weight-bearing lunge test in a Congenital Talipes Equinovarus population (CTEV)	2021	PeerJ	9		e10253				3	10.7717/peerj.10253	https://www.scopus.com/inward/record.uri?eid=2-s2.0-85099052810&doi=10.7717%2fpeerj.10253&partnerID=40&md5=435d0bccd9e9c7ee51f1272bff8e6c9e	School of Health Sciences, University of South Australia, Adelaide, SA, Australia; Physiotherapy, Allied Health Department, Women’s and Children’s Hospital, Adelaide, SA, Australia; International Centre for Allied Health Evidence, University of South Australia, Adelaide, SA, Australia	Gosse G., School of Health Sciences, University of South Australia, Adelaide, SA, Australia; Ward E., School of Health Sciences, University of South Australia, Adelaide, SA, Australia; McIntyre A., Physiotherapy, Allied Health Department, Women’s and Children’s Hospital, Adelaide, SA, Australia; Banwell H.A., School of Health Sciences, University of South Australia, Adelaide, SA, Australia, Inter…	Question. What is the intra and inter-rater reliability and concurrent validity of the weight-bearing lunge test within a Congenital Talipes Equinovarus population? Design. Test retest design for reliability and validity. The measure was taken, following preconditioning of the participants, using distance from wall, angle at distal posterior tibia using a digital inclinometer and the iPhone level…	Clubfoot; Congenital Talipes Equinovarus; Reliability; Validity; Weight-bearing lunge	Smartphones; Assessment measures; Clubfoot; Congenital talipes equinovarus; Distance measure; Dorsiflexions; Interrater reliability; Reliability and validity; Validity; Weight bearing; Weight-bearing lunge; Article; child; clinical article; clinical test; concurrent validity; electrodermal response; female; goniometry; human; interrater reliability; knee function; male; prevalence; questionnaire;…			G. Gosse; School of Health Sciences, University of South Australia, Adelaide, Australia; email: giagosse07@gmail.com		PeerJ Inc.	21678359				English	PeerJ	Article	Final	All Open Access; Gold Open Access; Green Open Access	Scopus	2-s2.0-85099052810
Graham H.K.; Thomason P.; Willoughby K.; Hastings-Ison T.; Van Stralen R.; Dala-Ali B.; Wong P.; Rutz E.	Graham, H. Kerr (34770755500); Thomason, Pam (7003459909); Willoughby, Kate (54421605100); Hastings-Ison, Tandy (37090785000); Van Stralen, Renee (23502405400); Dala-Ali, Benan (22133899400); Wong, Peter (57225034107); Rutz, Erich (26656150300)	34770755500; 7003459909; 54421605100; 37090785000; 23502405400; 22133899400; 57225034107; 26656150300	Musculoskeletal pathology in cerebral palsy: A classification system and reliability study	2021	Children	8	3	252				21	10.3390/children8030252	https://www.scopus.com/inward/record.uri?eid=2-s2.0-85112217845&doi=10.3390%2fchildren8030252&partnerID=40&md5=60e51b1c4bc6700b1ffa2a1bcecde4d7	Department of Paediatrics, University of Melbourne, Parkville, 3052, VIC, Australia; Hugh Williamson Gait Laboratory, Royal Children’s Hospital, Parkville, 3052, VIC, Australia; Murdoch Children’s Research Institute, Parkville, 3052, VIC, Australia; Orthopaedic Department, The Royal Children’s Hospital, Parkville, 3052, VIC, Australia; Department of Orthopedic Surgery, Sophia Children’s Hospital,…	Graham H.K., Department of Paediatrics, University of Melbourne, Parkville, 3052, VIC, Australia, Hugh Williamson Gait Laboratory, Royal Children’s Hospital, Parkville, 3052, VIC, Australia, Murdoch Children’s Research Institute, Parkville, 3052, VIC, Australia, Orthopaedic Department, The Royal Children’s Hospital, Parkville, 3052, VIC, Australia; Thomason P., Hugh Williamson Gait Laboratory, Ro…	This article presents a classification of lower limb musculoskeletal pathology (MSP) for ambulant children with cerebral palsy (CP) to identify key features from infancy to adulthood. The classification aims to improve communication, and to guide referral for interventions, which if timed appropriately, may optimise long-term musculoskeletal health and function. Consensus was achieved by discussi…	Cerebral palsy; Contracture; Decompensation; Deformity; Musculoskeletal pathology; Spasticity	abnormal posture; adolescent; arthropathy; Article; bone malformation; cerebral palsy; child; clinical article; clinician; consensus development; controlled study; disease classification; female; groups by age; hip dislocation; human; interpersonal communication; joint instability; joint surgery; lower limb; male; muscle contracture; muscle hypertonia; musculoskeletal disease; musculoskeletal fun…	National Health and Medical Research Council, NHMRC; University of Melbourne, UNIMELB	Funding text 1: Funding: This research received no external funding. HKG receives support (non-financial) from NHMRC Centre of Research Excellence CP-Achieve. Erich Rutz is supported by the Bob Dicken’s Research Fellowship in Paediatric Orthopaedics, University of Melbourne.; Funding text 2: This research received no external funding. HKG receives support (non-financial) from NHMRC Centre of Rese…	H.K. Graham; Department of Paediatrics, University of Melbourne, Parkville, 3052, Australia; email: kerr.graham@rch.org.au		MDPI	22279067				English	Child.	Article	Final	All Open Access; Gold Open Access; Green Open Access	Scopus	2-s2.0-85112217845
Gray K.; Barnes E.; Gibbons P.; Little D.; Burns J.	Gray, Kelly (55317505600); Barnes, Elizabeth (56594436000); Gibbons, Paul (7101919690); Little, David (8205843900); Burns, Joshua (8875498900)	55317505600; 56594436000; 7101919690; 8205843900; 8875498900	Unilateral versus bilateral clubfoot: An analysis of severity and correlation	2014	Journal of Pediatric Orthopaedics Part B	23	5		397	399	2	22	10.1097/BPB.0000000000000064	https://www.scopus.com/inward/record.uri?eid=2-s2.0-84905102956&doi=10.1097%2fBPB.0000000000000064&partnerID=40&md5=c6c5388ef1c2d9f3a439c531c738e5c3	Department of Orthopaedic Surgery, Children's Hospital at Westmead, Locked Bag 4001, Westmead, NSW 2145, Australia; Paediatric Gait Analysis Service of NSW, Sydney Children's Hospital Network, NSW, Australia; National Health and Medical Research Council Clinical Trials Centre, NSW, Australia; University of Sydney, NSW, Australia	Gray K., Department of Orthopaedic Surgery, Children's Hospital at Westmead, Locked Bag 4001, Westmead, NSW 2145, Australia, University of Sydney, NSW, Australia; Barnes E., National Health and Medical Research Council Clinical Trials Centre, NSW, Australia; Gibbons P., Department of Orthopaedic Surgery, Children's Hospital at Westmead, Locked Bag 4001, Westmead, NSW 2145, Australia, University o…	This study compares the severity of unilateral and bilateral clubfoot, and the correlation between right and left feet of bilateral cases. Sixty-six unilateral and 75 bilateral clubfoot patients were assessed for severity using the Pirani score at an average age of 12.9 days (SD 9 days). In bilateral cases, the severity of right and left feet was highly correlated (r=0.68). The odds of being very…	Bilateral clubfoot; Correlation; Idiopathic clubfoot; Pirani clubfoot severity score; Unilateral clubfoot	Australia; Clubfoot; Female; Humans; Infant; Infant, Newborn; Male; Severity of Illness Index; adolescent; article; bilateral clubfoot; clubfoot; controlled study; correlational study; disease severity; human; major clinical study; medical record review; pirani scoring system; priority journal; scoring system; unilateral clubfoot; Australia; clubfoot; comparative study; female; infant; male; newb…			K. Gray; Department of Orthopaedic Surgery, Children's Hospital at Westmead, Locked Bag 4001, Westmead, NSW 2145, Australia; email: kelly.gray@health.nsw.gov.au		Lippincott Williams and Wilkins	1060152X		JPOBF	24869905	English	J. Pediatr. Orthop. Part B	Article	Final		Scopus	2-s2.0-84905102956
Gray K.; Gibbons P.; Little D.; Burns J.	Gray, Kelly (55317505600); Gibbons, Paul (7101919690); Little, David (8205843900); Burns, Joshua (8875498900)	55317505600; 7101919690; 8205843900; 8875498900	Bilateral Clubfeet Are Highly Correlated: A Cautionary Tale for Researchers	2014	Clinical Orthopaedics and Related Research	472	11		3517	3522	5	30	10.1007/s11999-014-3776-6	https://www.scopus.com/inward/record.uri?eid=2-s2.0-84919653535&doi=10.1007%2fs11999-014-3776-6&partnerID=40&md5=bb0cfce7fe9366ec39550a9f0b38730b	Physiotherapy Department, The Children’s Hospital at Westmead, Locked Bag 4001, Westmead, Sydney, 2145, NSW, Australia; Department of Orthopaedic Surgery, The Children’s Hospital at Westmead, Sydney, NSW, Australia; Paediatric Gait Analysis Service of NSW, The Children’s Hospital at Westmead, Sydney, NSW, Australia; The University of Sydney, Sydney, NSW, Australia	Gray K., Physiotherapy Department, The Children’s Hospital at Westmead, Locked Bag 4001, Westmead, Sydney, 2145, NSW, Australia, The University of Sydney, Sydney, NSW, Australia; Gibbons P., Department of Orthopaedic Surgery, The Children’s Hospital at Westmead, Sydney, NSW, Australia, The University of Sydney, Sydney, NSW, Australia; Little D., Department of Orthopaedic Surgery, The Children’s H…	Background: Congenital talipes equinovarus, or clubfoot, is a common pediatric orthopaedic condition of unknown origin. In many clubfoot clinical trials, interventions are assigned to a patient, but response to treatment is assessed separately in each foot. Trials commonly report x patients with y feet where y is greater than x (eg, 35 patients with 56 feet). However, common statistical tests ass…		Achilles Tendon; Casts, Surgical; Clubfoot; Female; Functional Laterality; Humans; Infant; Infant, Newborn; Male; Orthotic Devices; Physical Therapy Modalities; Recurrence; Retrospective Studies; Severity of Illness Index; Tenotomy; Treatment Outcome; Article; bilateral clubfeet; clinical article; clubfoot; disease severity; female; follow up; foot malformation; human; infant; male; medical recor…					Springer New York LLC	0009921X		CORTB	25024025	English	Clin. Orthop. Relat. Res.	Article	Final	All Open Access; Green Open Access	Scopus	2-s2.0-84919653535
Gray K.; Pacey V.; Caserta A.; Polt D.; Williams C.	Gray, Kelly (55317505600); Pacey, Verity (26039481900); Caserta, Antoni (55618329300); Polt, Desiree (57736027400); Williams, Cylie (36195300700)	55317505600; 26039481900; 55618329300; 57736027400; 36195300700	Development of the Idiopathic Toe Walking Outcome (iTWO) proforma: A modified delphi study and online parent survey for measurement consensus	2023	Gait and Posture	99			111	118	7	1	10.1016/j.gaitpost.2022.11.005	https://www.scopus.com/inward/record.uri?eid=2-s2.0-85144585256&doi=10.1016%2fj.gaitpost.2022.11.005&partnerID=40&md5=656f5a044fef967687077dbdaa609969	Department of Health Sciences, Faculty of Medicine, Health & Human Sciences, Macquarie University, North Ryde, 2113, NSW, United States; Monash University, School of Primary and Allied Health Care, 47-49 Moorooduc Hwy, Frankston, 3199, VIC, United States; N/A - Parent team member, United States; Peninsula Health, Allied Health, 4 Hastings Road, Frankston, 3199, VIC, United States	Gray K., Department of Health Sciences, Faculty of Medicine, Health & Human Sciences, Macquarie University, North Ryde, 2113, NSW, United States; Pacey V., Department of Health Sciences, Faculty of Medicine, Health & Human Sciences, Macquarie University, North Ryde, 2113, NSW, United States; Caserta A., Monash University, School of Primary and Allied Health Care, 47-49 Moorooduc Hwy, Frankston, 3…	Background: Idiopathic toe walking (ITW) is an exclusionary diagnosis given when children toe walk without a medical reason. Treatment effectiveness studies rarely collect data other than ankle range of motion or presence of toe walking. Research question: To develop a set of outcome measures identified by health professionals for use when providing treatment with children who have ITW, to unders…	Ankle; Delphi technique; Gait; Idiopathic toe walking; Outcome measures; Parent	Child; Consensus; Delphi Technique; Gait; Humans; Movement Disorders; Parents; Toes; Walking; ankle; article; child; consensus; controlled study; Delphi study; gait; health practitioner; health survey; human; outcome assessment; satisfaction; toe; walking; child parent relation; consensus; Delphi study; gait; motor dysfunction; physiology; walking	National Health and Medical Research Council, NHMRC, (APP1126960)	CMW was supported through Study 1 with a National Health and Medical Research Council Early Career Health Professional Research Fellowship ( APP1126960 ). This research did not receive any specific grant from funding agencies in the public, commercial, or not-for-profit sectors.	C. Williams; Frankston, 47-49 Moorooduc Hwy, 3199, Australia; email: Cylie.williams@monash.edu		Elsevier B.V.	9666362		GAPOF	36399873	English	Gait Posture	Article	Final		Scopus	2-s2.0-85144585256
Gray K.; Pacey V.; Gibbons P.; Little D.; Burns J.	Gray, Kelly (55317505600); Pacey, Verity (26039481900); Gibbons, Paul (7101919690); Little, David (8205843900); Burns, Joshua (8875498900)	55317505600; 26039481900; 7101919690; 8205843900; 8875498900	Interventions for congenital talipes equinovarus (clubfoot)	2014	Cochrane Database of Systematic Reviews	2014	8	CD008602				29	10.1002/14651858.CD008602.pub3	https://www.scopus.com/inward/record.uri?eid=2-s2.0-84907168853&doi=10.1002%2f14651858.CD008602.pub3&partnerID=40&md5=2ea6041dfb19556c86f5828616045a0e	The Children's Hospital at Westmead, Department of Physiotherapy, Locked Bag 4001, Westmead, 2145, NSW, Australia; The Children's Hospital at Westmead, Department of Orthopaedic Surgery, Locked Bag 4001, Westmead, 2145, NSW, Australia; Institute for Neuroscience and Muscle Research, The Children's Hospital at Westmead, Faculty of Health Sciences, The University of Sydney, Locked Bag 4001, Westmea…	Gray K., The Children's Hospital at Westmead, Department of Physiotherapy, Locked Bag 4001, Westmead, 2145, NSW, Australia; Pacey V., The Children's Hospital at Westmead, Department of Physiotherapy, Locked Bag 4001, Westmead, 2145, NSW, Australia; Gibbons P., The Children's Hospital at Westmead, Department of Orthopaedic Surgery, Locked Bag 4001, Westmead, 2145, NSW, Australia; Little D., The Ch…	Background: Congenital talipes equinovarus (CTEV), which is also known as clubfoot, is a common congenital orthopaedic condition characterised by an excessively turned in foot (equinovarus) and high medial longitudinal arch (cavus). If left untreated it can result in long-term disability, deformity and pain. Interventions can be conservative (such as splinting or stretching) or surgical. The revi…		Botulinum Toxins, Type A; Casts, Surgical; Clubfoot; Decompression, Surgical; Female; Humans; Infant; Infant, Newborn; Ligaments, Articular; Male; Motion Therapy, Continuous Passive; Neuromuscular Agents; Orthopedic Procedures; Randomized Controlled Trials as Topic; Recurrence; Treatment Outcome; botulinum toxin A; placebo; muscle relaxant agent; achilles tendon; cast application; clubfoot; decub…	Australian Podiatry Education and Research Fund and CMT Association; Cochrane Neuromuscular Disease Group; MRC Centre for Neuromuscular Diseases; Muscular Dystrophy Campaign; National Institutes of Neurological Disorders and Stroke and Office of Rare Diseases, (54NS065712); National Institutes of Health; Muscular Dystrophy Association; National Health and Medical Research Council, (1007569, 10318…	Funding text 1: JB: research activities are funded by grants and donations from the NHMRC (National Health and Medical Research Council of Australia, Fellowship #1007569 and Centre of Research Excellence #1031893), NIH (National Institutes of Neurological Disorders and Stroke and Office of Rare Diseases, #U54NS065712), Muscular Dystrophy Association, CMT Association of Australia, Foot Power Inter…	K. Gray; The Children's Hospital at Westmead, Department of Physiotherapy, Westmead, Locked Bag 4001, 2145, Australia; email: kellye@chw.edu.au		John Wiley and Sons Ltd	1469493X			25117413	English	Cochrane Database Syst. Rev.	Review	Final	All Open Access; Green Open Access	Scopus	2-s2.0-84907168853
Griffiths A.L.; Donnan L.T.; Iobst C.A.; Kelley S.P.; Bouchard M.; Narayanan U.G.	Griffiths, Alison L. (57192878038); Donnan, Leo T. (6603181349); Iobst, Christopher A. (6507203806); Kelley, Simon P. (7201814194); Bouchard, Maryse (56530275000); Narayanan, Unni G. (7003765037)	57192878038; 6603181349; 6507203806; 7201814194; 56530275000; 7003765037	The Gait Outcomes Assessment List for Children with Lower Limb Difference (GOAL-LD): Assessment of Reliability and Validity	2021	Journal of Pediatric Orthopaedics	41	7		450	456	6	4	10.1097/BPO.0000000000001866	https://www.scopus.com/inward/record.uri?eid=2-s2.0-85110023928&doi=10.1097%2fBPO.0000000000001866&partnerID=40&md5=3da16d3b334ee2760790ba17f95e32b0	Departments of Physiotherapy, The Royal Children's Hospital, Melbourne, Australia; Departments of Orthopaedics, The Royal Children's Hospital, Melbourne, Australia; The Murdoch Children's Research Institute, Melbourne, Australia; School of Allied Health, Australian Catholic University, Ballarat, Australia; Department of Orthopedics, Nationwide Children's Hospital, Columbus, OH, United States; Div…	Griffiths A.L., Departments of Physiotherapy, The Royal Children's Hospital, Melbourne, Australia, Departments of Orthopaedics, The Royal Children's Hospital, Melbourne, Australia; Donnan L.T., The Murdoch Children's Research Institute, Melbourne, Australia, School of Allied Health, Australian Catholic University, Ballarat, Australia; Iobst C.A., Department of Orthopedics, Nationwide Children's H…	Background: The Gait Outcomes Assessment List for children with Lower Limb Difference (GOAL-LD) is a patient and parent-reported outcome measure that incorporates the framework of the International Classification of Functioning, Disability, and Health. This prospective multicenter cohort study evaluates the validity and reliability of the GOAL-LD and the differences between parent and adolescent …	assessment; limb deficiency; limb deformity; outcome measure; pediatric; reliability; validity	adolescent; Article; body image; child; childhood; cohort analysis; cross-sectional study; female; gait; Gait Outcomes Assessment List for children with Lower Limb Difference; human; internal consistency; leg disease; LLRS AIM; longitudinal study; lower limb difference; major clinical study; male; multicenter study; musculoskeletal disease assessment; parental attitude; patient-reported outcome; …	Orthopaedic Department Research Fund	This study was supported by Orthopaedic Department Research Fund.	L.T. Donnan; The Murdoch Children's Research Institute, Melbourne, Australia; email: leo.donnan@rch.org.au		Lippincott Williams and Wilkins	2716798		JPORD	34081043	English	J. Pediatr. Orthop.	Article	Final		Scopus	2-s2.0-85110023928
Hackett D.A.; He W.; Tran D.L.; Sanders R.H.	Hackett, Daniel A. (55060990800); He, Wu (57220076019); Tran, Derek L. (57195473045); Sanders, Ross H. (7402654771)	55060990800; 57220076019; 57195473045; 7402654771	Effects of age and playing position on field-based physical fitness measures in adolescent female soccer players	2024	Journal of Sports Medicine and Physical Fitness	64	9		889	897	8	1	10.23736/S0022-4707.24.15908-7	https://www.scopus.com/inward/record.uri?eid=2-s2.0-85204374210&doi=10.23736%2fS0022-4707.24.15908-7&partnerID=40&md5=e9b6b3867d719662691c4401328063b4	Sydney School of health Sciences, discipline of exercise and Sports Science, faculty of Medicine and health, The university of Sydney, camperdown, Australia; School of physical education, Minnan Normal university, Zhangzhou, China; The university of Sydney School of Medicine, central clinical School, camperdown, Australia; department of cardiology, royal prince alfred hospital, camperdown, Austra…	Hackett D.A., Sydney School of health Sciences, discipline of exercise and Sports Science, faculty of Medicine and health, The university of Sydney, camperdown, Australia; He W., School of physical education, Minnan Normal university, Zhangzhou, China; Tran D.L., The university of Sydney School of Medicine, central clinical School, camperdown, Australia, department of cardiology, royal prince alf…	BACKGROUND: While numerous studies have explored age and playing position effects on fitness levels in male adolescent soccer players, research on female players in this context is lacking. The purpose of this study was to examine the effects of age and playing position on field-based physical fitness measures in adolescent female soccer players, with consideration for maturity. METHODS: This cro…	athletes; exercise test; Team sports				D.A. Hackett; Sydney School of health Sciences, Discipline of exercise and Sports Science, faculty of Medicine and health, The university of Sydney, Western avenue d18, Australia; email: daniel.hackett@sydney.edu.au		Edizioni Minerva Medica	224707		JMPFA		English	J. Sports Med. Phys. Fitness	Article	Final		Scopus	2-s2.0-85204374210
Haddon M.; West L.; Elliott C.; Walmsley C.; Valentine J.; Bear N.; Pool D.	Haddon, Matthew (58263450900); West, Loren (58263203200); Elliott, Catherine (7202077857); Walmsley, Corrin (57200101539); Valentine, Jane (8361915700); Bear, Natasha (33367539400); Pool, Dayna (56244670000)	58263450900; 58263203200; 7202077857; 57200101539; 8361915700; 33367539400; 56244670000	Kindy Moves: the feasibility of an intensive interdisciplinary programme on goal and motor outcomes for preschool-aged children with neurodisabilities requiring daily equipment and physical assistance	2023	BMJ Open	13	5	e068816				0	10.1136/bmjopen-2022-068816	https://www.scopus.com/inward/record.uri?eid=2-s2.0-85159739924&doi=10.1136%2fbmjopen-2022-068816&partnerID=40&md5=2aafba9617f1dfbc1ce32de74c2ae338	The Healthy Strides Foundation, Perth, WA, Australia; School of Allied Health, Curtin University, Perth, WA, Australia; Telethon Kids Institute, Perth, WA, Australia; Paediatric Rehabilitation, Perth Children's Hospital, Perth, WA, Australia; Child and Adolescent Health Service, Perth, WA, Australia	Haddon M., The Healthy Strides Foundation, Perth, WA, Australia; West L., The Healthy Strides Foundation, Perth, WA, Australia; Elliott C., School of Allied Health, Curtin University, Perth, WA, Australia, Telethon Kids Institute, Perth, WA, Australia; Walmsley C., The Healthy Strides Foundation, Perth, WA, Australia; Valentine J., Telethon Kids Institute, Perth, WA, Australia, Paediatric Rehabil…	Objectives To determine the feasibility of an intensive interdisciplinary programme in improving goal and motor outcomes for preschool-aged children with non-progressive neurodisabilities. The primary hypothesis was that the intervention would be feasible. Design A single group feasibility study. Setting An Australian paediatric community therapy provider. Participants Forty children were recruit…	Clinical trials; Developmental neurology & neurodisability; Neurological injury	Australia; Canada; Cerebral Palsy; Child; Child, Preschool; Feasibility Studies; Goals; Humans; Walking; Article; Canadian occupational performance measure; child; clinical article; controlled study; feasibility study; female; follow up; goal attainment; Gross Motor Function Classification System; Gross Motor Function Measure; group therapy; human; intensive care; interpersonal communication; mal…	Telethon7 Trust	This work has been supported by the Telethon7 Trust 2019 and 2020. Award/grant number is not applicable.	D. Pool; The Healthy Strides Foundation, Perth, Australia; email: Dayna.Pool@curtin.edu.au		BMJ Publishing Group	20446055			37169503	English	BMJ Open	Article	Final	All Open Access; Gold Open Access; Green Open Access	Scopus	2-s2.0-85159739924
Haines M.; Pirlo L.; Bowles K.-A.; Williams C.M.	Haines, Mitchell (58024457700); Pirlo, Larissa (57772019700); Bowles, Kelly-Ann (23017934600); Williams, Cylie M. (36195300700)	58024457700; 57772019700; 23017934600; 36195300700	Describing Frequencies of Lower-Limb Apophyseal Injuries in Children and Adolescents: A Systematic Review	2022	Clinical Journal of Sport Medicine	32	4		433	439	6	6	10.1097/JSM.0000000000000925	https://www.scopus.com/inward/record.uri?eid=2-s2.0-85133144466&doi=10.1097%2fJSM.0000000000000925&partnerID=40&md5=24c1a73019874aa99aef00ad33336d0a	Department of Medicine, Faculty of Medicine, Nursing and Health Science Central Clinical School, Monash University, Frankston, VIC, Australia; Department of Physiotherapy, School of Primary and Allied Health Care, Monash University, Frankston, VIC, Australia; Department of Paramedicine, School of Primary and Allied Health Care, Monash University, Frankston, VIC, Australia	Haines M., Department of Medicine, Faculty of Medicine, Nursing and Health Science Central Clinical School, Monash University, Frankston, VIC, Australia; Pirlo L., Department of Physiotherapy, School of Primary and Allied Health Care, Monash University, Frankston, VIC, Australia; Bowles K.-A., Department of Paramedicine, School of Primary and Allied Health Care, Monash University, Frankston, VIC,…	Objective: To describe the frequency with which children are affected by lower-limb apophyseal injuries, and subgroups at greater risk.Design: Systematic review.Setting: N/A.Participants: N/A.Interventions: N/A.Main Outcome Measures: Systematic review of Medline OVID, PsycINFO, Cinahl, and PubMed from inception until February 21st, 2020. Articles reporting prevalence and/or incidence of an apophy…	adolescent; apophysitis; foot; knee; osgood-Schlatter disease; Sever disease	Adolescent; Bone and Bones; Child; Humans; Tibia; adolescent; Brazil; calcaneal apophysitis; child; childhood injury; Cinahl; cohort analysis; cross-sectional study; data analysis; data extraction; England; female; Finland; follow up; human; incidence; information retrieval; Japan; limb injury; lower limb apophyseal injury; male; medical record; Medline; Netherlands; Osgood Schlatter disease; ost…	Australasian Academy of Podiatric Sports Medicine	Supported through a competitive grant from the Australasian Academy of Podiatric Sports Medicine.	C.M. Williams; School of Primary and Allied Health Care, Monash University, Frankston, McMahon's Rd, 3199, Australia; email: cylie.williams@monash.edu		Lippincott Williams and Wilkins	1050642X		CJSME	34009802	English	Clin. J. Sport Med.	Review	Final		Scopus	2-s2.0-85133144466
Hamilton D.; Aronsen P.; Løken J.H.; Berg I.M.; Skotheim R.; Hopper D.; Clarke A.; Briffa N.K.	Hamilton, D. (57197222712); Aronsen, P. (15031268800); Løken, J.H. (57197037806); Berg, I.M. (57196648264); Skotheim, R. (55584801746); Hopper, D. (7102947221); Clarke, A. (55277639300); Briffa, N.K. (35078139900)	57197222712; 15031268800; 57197037806; 57196648264; 55584801746; 7102947221; 55277639300; 35078139900	Dance training intensity at 11-14 years is associated with femoral torsion in classical ballet dancers	2006	British Journal of Sports Medicine	40	4		299	303	4	71	10.1136/bjsm.2005.020941	https://www.scopus.com/inward/record.uri?eid=2-s2.0-33645691886&doi=10.1136%2fbjsm.2005.020941&partnerID=40&md5=22313c4ef30f72d6efa5a563334040f2	School of Physiotherapy, Curtin University of Technology, Perth, WA, Australia; Centre for Research into Aged Care Services, Curtin University of Technology, Perth, WA, Australia	Hamilton D., School of Physiotherapy, Curtin University of Technology, Perth, WA, Australia; Aronsen P., School of Physiotherapy, Curtin University of Technology, Perth, WA, Australia; Løken J.H., School of Physiotherapy, Curtin University of Technology, Perth, WA, Australia; Berg I.M., School of Physiotherapy, Curtin University of Technology, Perth, WA, Australia; Skotheim R., School of Physioth…	Objective: To examine in a cross sectional study the influence of femoral torsion (FT) and passive hip external rotation (PER) on turnout (TO). Starting age, years of classical ballet training, and current and past dance training intensity were assessed to determine their influence on FT, PER, and TO in pre-professional female dancers. Methods: Sixty four dancers (mean (SD) age 18.16 (1.80) years…		Adolescent; Adult; Age Factors; Child; Cross-Sectional Studies; Dancing; Female; Femur; Hip Joint; Humans; Physical Education and Training; Range of Motion, Articular; Torsion; adolescent; adult; age; article; ballet dancer; biomechanics; body movement; dancing; female; femur; femur torsion; hip; hip external rotation; human; normal human; questionnaire; rotation; training; training intensity; tu…			N.K. Briffa; School of Physiotherapy, Curtin University of Technology, Perth, WA, Australia; email: k.briffa@curtin.edu.au			3063674		BJSMD	16556782	English	Br. J. Sports Med.	Article	Final	All Open Access; Green Open Access	Scopus	2-s2.0-33645691886
Hassan N.M.; Buldt A.K.; Shields N.; Landorf K.B.; Menz H.B.; Munteanu S.E.	Hassan, Nirmeen M. (57206340485); Buldt, Andrew K. (26025017400); Shields, Nora (8866423300); Landorf, Karl B. (6602380274); Menz, Hylton B. (7006568131); Munteanu, Shannon E. (6603593059)	57206340485; 26025017400; 8866423300; 6602380274; 7006568131; 6603593059	Differences in foot dimensions between children and adolescents with and without Down syndrome	2022	Disability and Rehabilitation	44	15		3959	3966	7	4	10.1080/09638288.2021.1895897	https://www.scopus.com/inward/record.uri?eid=2-s2.0-85102535768&doi=10.1080%2f09638288.2021.1895897&partnerID=40&md5=6f14e8fe7d5a0c75721c9985e634a19e	Discipline of Podiatry, School of Allied Health, Human Services and Sport, La Trobe University, VIC, Australia; Living with Disability Research Centre, School of Allied Health, Human Services and Sport, La Trobe University, VIC, Australia; La Trobe Sport and Exercise Medicine Research Centre, School of Allied Health, Human Services and Sport, La Trobe University, VIC, Australia; Discipline of Phy…	Hassan N.M., Discipline of Podiatry, School of Allied Health, Human Services and Sport, La Trobe University, VIC, Australia, Living with Disability Research Centre, School of Allied Health, Human Services and Sport, La Trobe University, VIC, Australia; Buldt A.K., Discipline of Podiatry, School of Allied Health, Human Services and Sport, La Trobe University, VIC, Australia, La Trobe Sport and Exe…	Purpose: This study compared the differences in foot dimensions between children with and without Down syndrome using three-dimensional (3D) foot scans. Methods: 51 children with and 51 children without Down syndrome had a 3D scan taken of their right foot to compare the absolute and normalised (for height or foot length) measurements. Results: Normalised foot length was shorter in children with …	3-D image; adolescent; child; Down syndrome; Foot anthropometry; foot deformities; shoes	Adolescent; Body Height; Child; Down Syndrome; Foot; Humans; Shoes; adolescent; body height; child; diagnostic imaging; Down syndrome; foot; human; shoe	La Trobe University	NMH is a recipient of an Australian Government Research Training Scholarship 2015. This work was supported by the La Trobe University Living with Disability Research Centre. We acknowledge all participants and their parents for being involved in the studies in which these data were derived from.	N.M. Hassan; Discipline of Podiatry, School of Allied Health, Human, Services and Sport, La Trobe University, 3086, Australia; email: n.hassan@latrobe.edu.au		Taylor and Francis Ltd.	9638288		DREHE	33705670	English	Disabil. Rehabil.	Article	Final		Scopus	2-s2.0-85102535768
Hassan N.M.; Buldt A.K.; Shields N.; Landorf K.B.; Menz H.B.; Munteanu S.E.	Hassan, Nirmeen M. (57206340485); Buldt, Andrew K. (26025017400); Shields, Nora (8866423300); Landorf, Karl B. (6602380274); Menz, Hylton B. (7006568131); Munteanu, Shannon E. (6603593059)	57206340485; 26025017400; 8866423300; 6602380274; 7006568131; 6603593059	Reproducibility of foot dimensions measured from 3-dimensional foot scans in children and adolescents with down syndrome	2020	Journal of Foot and Ankle Research	13	1	31				8	10.1186/s13047-020-00403-1	https://www.scopus.com/inward/record.uri?eid=2-s2.0-85086008232&doi=10.1186%2fs13047-020-00403-1&partnerID=40&md5=602e6e8b7b6be27efe60ba5c22ad8aa0	Discipline of Podiatry, School of Allied Health, Human Services and Sport, La Trobe University, 3086, VIC, Australia; Living with Disability Research Centre, School of Allied Health, Human Services and Sport, La Trobe University, 3086, VIC, Australia; La Trobe Sport and Exercise Medicine Research Centre, School of Allied Health, Human Services and Sport, 3086, VIC, Australia; Discipline of Physio…	Hassan N.M., Discipline of Podiatry, School of Allied Health, Human Services and Sport, La Trobe University, 3086, VIC, Australia, Living with Disability Research Centre, School of Allied Health, Human Services and Sport, La Trobe University, 3086, VIC, Australia; Buldt A.K., Discipline of Podiatry, School of Allied Health, Human Services and Sport, La Trobe University, 3086, VIC, Australia, La T…	Background: Children and adolescents with Down syndrome have a distinctive foot shape (such as wide and flat feet) that often leads to difficulty with footwear fitting. 3-dimensional (3D) scanning can accurately measure the foot dimensions of individuals with Down syndrome, which may assist shoe fit. However, the reproducibility of measuring foot dimensions using 3D scans in children and adolesce…	3-D image; Adolescent; Child; Down syndrome; Foot; Foot deformities; Reproducibility of results; Shoes	Adolescent; Body Weights and Measures; Child; Child, Preschool; Down Syndrome; Female; Foot; Humans; Imaging, Three-Dimensional; Male; Observer Variation; Reproducibility of Results; adolescent; child; diagnostic imaging; Down syndrome; female; foot; human; male; morphometry; observer variation; preschool child; reproducibility; three-dimensional imaging	La Trobe University	We acknowledge all participants and their parents for being involved in the original feasibility study in which this data was derived from. NMH is a recipient of an Australian Government Research Training Scholarship 2015. This work was supported by the La Trobe University Living with Disability Research Centre, as well as the La Trobe University Sport, Exercise and Rehabilitation Research Focus …	N.M. Hassan; Discipline of Podiatry, School of Allied Health, Human Services and Sport, La Trobe University, 3086, Australia; email: n.hassan@latrobe.edu.au		BioMed Central Ltd	17571146			32498702	English	J. Foot Ankle Res.	Article	Final	All Open Access; Gold Open Access; Green Open Access	Scopus	2-s2.0-85086008232
Hassan N.M.; Shields N.; Landorf K.B.; Buldt A.K.; Taylor N.F.; Evans A.M.; Williams C.M.; Menz H.B.; Munteanu S.E.	Hassan, Nirmeen M. (57206340485); Shields, Nora (8866423300); Landorf, Karl B. (6602380274); Buldt, Andrew K. (26025017400); Taylor, Nicholas F. (55942013600); Evans, Angela M. (55664499000); Williams, Cylie M. (36195300700); Menz, Hylton B. (7006568131); Munteanu, Shannon E. (6603593059)	57206340485; 8866423300; 6602380274; 26025017400; 55942013600; 55664499000; 36195300700; 7006568131; 6603593059	Efficacy of custom-fitted footwear to increase physical activity in children and adolescents with Down syndrome (ShoeFIT): randomised pilot study	2021	Disability and Rehabilitation	43	15		2131	2140	9	2	10.1080/09638288.2019.1692380	https://www.scopus.com/inward/record.uri?eid=2-s2.0-85075375144&doi=10.1080%2f09638288.2019.1692380&partnerID=40&md5=a65d943db4bb2093018716b2901ceb24	Discipline of Podiatry, School of Allied Health, Human Services and Sport, La Trobe University, Melbourne, VIC, Australia; Living with Disability Research Centre, School of Allied Health, Human Services and Sport, La Trobe University, Melbourne, VIC, Australia; La Trobe Sport and Exercise Medicine Research Centre, School of Allied Health, Human Services and Sport, La Trobe University, Melbourne, …	Hassan N.M., Discipline of Podiatry, School of Allied Health, Human Services and Sport, La Trobe University, Melbourne, VIC, Australia, Living with Disability Research Centre, School of Allied Health, Human Services and Sport, La Trobe University, Melbourne, VIC, Australia; Shields N., Living with Disability Research Centre, School of Allied Health, Human Services and Sport, La Trobe University, …	Purpose: To determine the feasibility of conducting a definitive randomised trial to evaluate the efficacy of custom-fitted footwear for increasing physical activity in children and adolescents with Down syndrome. Methods: Assessor-blinded, parallel-group randomised pilot study. Thirty-three children and adolescents with Down syndrome were randomly allocated to a custom-fitted footwear group (Cla…	Down syndrome; exercise; feasibility studies; randomised controlled trial; shoes	Adolescent; Child; Down Syndrome; Exercise; Gait; Humans; Pilot Projects; Shoes; adolescent; child; controlled study; Down syndrome; exercise; gait; human; pilot study; randomized controlled trial; shoe	Down Syndrome Victoria; La Trobe University Sport; La Trobe University; Cooperative Research Centres, Australian Government Department of Industry, CRCs	Funding text 1: This work was supported by the La Trobe University Living with Disability Research Centre and La Trobe University Sport, Exercise and Rehabilitation Research Focus Area. The authors thank Clarks? who provided the footwear as an in-kind donation and Down Syndrome Victoria who assisted in recruitment. The authors also thank Maria Auhl for assisting in data entry and Dr Stacey Cleary…			Taylor and Francis Ltd.	9638288		DREHE	31756300	English	Disabil. Rehabil.	Article	Final	All Open Access; Green Open Access	Scopus	2-s2.0-85075375144
Hastings-Ison T.; Blackburn C.; Opie N.L.; Graham H.K.; Rawicki B.; Wolfe R.; Simpson P.; Baker R.	Hastings-Ison, Tandy (37090785000); Blackburn, Christine (55872395700); Opie, Nicholas L (36718010900); Graham, H Kerr (34770755500); Rawicki, Barry (56145363000); Wolfe, Rory (7402000381); Simpson, Pam (57215076333); Baker, Richard (7404219338)	37090785000; 55872395700; 36718010900; 34770755500; 56145363000; 7402000381; 57215076333; 7404219338	Reproducibility of an instrumented measure for passive ankle dorsiflexion in conscious and anaesthetized children with cerebral palsy	2014	Developmental Medicine and Child Neurology	56	4		378	385	7	6	10.1111/dmcn.12276	https://www.scopus.com/inward/record.uri?eid=2-s2.0-84896068561&doi=10.1111%2fdmcn.12276&partnerID=40&md5=2836a8d3bde41fd197ab555bc656ef7e	Murdoch Childrens Research Institute, Royal Children's Hospital, Parkville, VIC, Australia; Department of Paediatrics, University of Melbourne, Royal Children's Hospital, Parkville, VIC, Australia; Victorian Paediatric Rehabilitation Service, Monash Children's Hospital, Clayton, VIC, Australia; Department of Epidemiology and Preventive Medicine, School of Public Health and Preventive Medicine, Mo…	Hastings-Ison T., Murdoch Childrens Research Institute, Royal Children's Hospital, Parkville, VIC, Australia; Blackburn C., Murdoch Childrens Research Institute, Royal Children's Hospital, Parkville, VIC, Australia; Opie N.L., Murdoch Childrens Research Institute, Royal Children's Hospital, Parkville, VIC, Australia; Graham H.K., Murdoch Childrens Research Institute, Royal Children's Hospital, Pa…	Aim: The aims of this study were to (1) determine whether an instrumented measure will reduce measurement error to less than 5° in children with cerebral palsy (CP), (2) determine agreement and reliability of this instrumented measure in both conscious and anaesthetized participants, and (3) compare the method with previously reported measures. Method: Thirty-four ambulant children (15 males, 19 …		Anesthetics; Ankle; Biomechanical Phenomena; Botulinum Toxins, Type A; Cerebral Palsy; Child; Child, Preschool; Consciousness; Disability Evaluation; Female; Humans; Linear Models; Male; Reflex; Reproducibility of Results; anesthesia; ankle; article; body weight; cerebral palsy; child; clinical article; consciousness; controlled study; female; Gross Motor Function Classification System; hemiplegi…			T. Hastings-Ison; Hugh Williamson Gait Analysis Laboratory, Royal Children's Hospital, Parkville VIC 3052, 50 Flemington Road, Australia; email: tandy.hastingsison@rch.org.au		Blackwell Publishing Ltd	121622		DMCNA	24102238	English	Dev. Med. Child Neurol.	Article	Final	All Open Access; Green Open Access	Scopus	2-s2.0-84896068561
Hawke F.; Rome K.; Evans A.M.	Hawke, Fiona (25629527100); Rome, Keith (6603786884); Evans, Angela Margaret (55664499000)	25629527100; 6603786884; 55664499000	The relationship between foot posture, body mass, age and ankle, lower-limb and whole-body flexibility in healthy children aged 7 to 15years	2016	Journal of Foot and Ankle Research	9	1	14				17	10.1186/s13047-016-0144-7	https://www.scopus.com/inward/record.uri?eid=2-s2.0-84964296816&doi=10.1186%2fs13047-016-0144-7&partnerID=40&md5=169290a090d22fecb0968a55a0ac4840	University of Newcastle, School of Health Sciences, Ourimbah, NSW, Australia; School of Podiatry, AUT University, Health and Research Rehabilitation Institute, Auckland, New Zealand; La Trobe University, Discipline of Podiatry, College of Science, Health, and Engineering, 3086, VIC, Australia	Hawke F., University of Newcastle, School of Health Sciences, Ourimbah, NSW, Australia; Rome K., School of Podiatry, AUT University, Health and Research Rehabilitation Institute, Auckland, New Zealand; Evans A.M., La Trobe University, Discipline of Podiatry, College of Science, Health, and Engineering, 3086, VIC, Australia	Background: The complex relationship between foot posture, flexibility, body mass and age in children is not well understood. The objectives of this post hoc analysis were to explore the relationships between foot posture, flexibility, body mass in children aged seven to 15years. Methods: Thirty healthy, asymptomatic children (20 girls, 10 boys) aged 7 to 15years with a mean age (SD) of 10.7 (2.3…	Body mass; Children; Flexibility; Foot posture	Adolescent; Aging; Ankle Joint; Body Mass Index; Child; Female; Foot Joints; Humans; Lower Extremity; Male; Posture; Range of Motion, Articular; adolescent; aging; ankle; body mass; body posture; child; female; foot joint; human; joint characteristics and functions; lower limb; male; physiology	Amirkabir University of Technology, AUT	The original project was funded by AUT summer studentship. This post-hoc analysis was unfunded.	F. Hawke; University of Newcastle, School of Health Sciences, Ourimbah, Australia; email: Fiona.Hawke@newcastle.edu.au		BioMed Central Ltd.	17571146			27127541	English	J. Foot Ankle Res.	Article	Final	All Open Access; Gold Open Access; Green Open Access	Scopus	2-s2.0-84964296816
Hendry D.; Campbell A.; Smith A.; Hopper L.; Straker L.; O’Sullivan P.	Hendry, Danica (57197927609); Campbell, Amity (35794905700); Smith, Anne (7406756140); Hopper, Luke (35107512700); Straker, Leon (57210379749); O’Sullivan, Peter (57194190017)	57197927609; 35794905700; 7406756140; 35107512700; 57210379749; 57194190017	Movement quantity and quality: How do they relate to pain and disability in dancers?	2022	PLoS ONE	17	5-May	e0268444				0	10.1371/journal.pone.0268444	https://www.scopus.com/inward/record.uri?eid=2-s2.0-85130367306&doi=10.1371%2fjournal.pone.0268444&partnerID=40&md5=596680f53d9e55da8bb8f26b4cc14e25	School of Allied Health, Curtin University, Western, Perth, Australia; Western Australian Academy of Performing Arts, Edith Cowan University, Western, Perth, Australia	Hendry D., School of Allied Health, Curtin University, Western, Perth, Australia; Campbell A., School of Allied Health, Curtin University, Western, Perth, Australia; Smith A., School of Allied Health, Curtin University, Western, Perth, Australia; Hopper L., Western Australian Academy of Performing Arts, Edith Cowan University, Western, Perth, Australia; Straker L., School of Allied Health, Curtin…	Objective This field-based study aimed to determine the association between pre-professional student dancers’ movement quantity and quality with (i) pain severity and (ii) pain related disability. Methods Pre-professional female ballet and contemporary dance students (n = 52) participated in 4 time points of data collection over a 12-week university semester. At each time point dancers provided s…		Dancing; Female; Humans; Lower Extremity; Movement; Musculoskeletal Pain; Pain Measurement; adolescent; adult; ankle; anthropometric parameters; Article; ballet dancer; biomechanics; body weight; clinical outcome; contemporary dance student; dance student; dancing; demography; disability; exercise intensity; female; field based study; foot; ground reaction force; health care survey; human; human …			D. Hendry; School of Allied Health, Curtin University, Perth, Western, Australia; email: danica.hendry@curtin.edu.au		Public Library of Science	19326203		POLNC	35587918	English	PLoS ONE	Article	Final	All Open Access; Gold Open Access; Green Open Access	Scopus	2-s2.0-85130367306
Hiller C.E.; Refshauge K.M.; Herbert R.D.; Kilbreath S.L.	Hiller, Claire E. (7005342512); Refshauge, Kathryn M. (7003468794); Herbert, Robert D. (7102707431); Kilbreath, Sharon L. (56016554600)	7005342512; 7003468794; 7102707431; 56016554600	Intrinsic predictors of lateral ankle sprain in adolescent dancers: A prospective cohort study	2008	Clinical Journal of Sport Medicine	18	1		44	48	4	81	10.1097/JSM.0b013e31815f2b35	https://www.scopus.com/inward/record.uri?eid=2-s2.0-38049132113&doi=10.1097%2fJSM.0b013e31815f2b35&partnerID=40&md5=434f67b25753c00cf1833cc629d312e1	School of Physiotherapy, Faculty of Health Sciences, University of Sydney, Sydney, NSW, Australia; School of Physiotherapy, Faculty of Health Sciences, University of Sydney, Sydney, NSW 1825, P.O. Box 170, Australia	Hiller C.E., School of Physiotherapy, Faculty of Health Sciences, University of Sydney, Sydney, NSW, Australia; Refshauge K.M., School of Physiotherapy, Faculty of Health Sciences, University of Sydney, Sydney, NSW, Australia, School of Physiotherapy, Faculty of Health Sciences, University of Sydney, Sydney, NSW 1825, P.O. Box 170, Australia; Herbert R.D., School of Physiotherapy, Faculty of Heal…	OBJECTIVE: To identify intrinsic predictors of lateral ankle sprain. DESIGN: Prospective cohort study. SETTING: A performing arts secondary school and a dance school. PARTICIPANTS: One hundred fifteen adolescent dancers (94 female and 21 male) entered the study. One ankle of each dancer was randomly assigned to a test group (n = 114), and the other was assigned to a validation group (n = 112). PR…	Adolescent; Ankle sprain; Dancers; Predictors	Adolescent; Ankle Injuries; Cohort Studies; Dancing; Female; Humans; Lateral Ligament, Ankle; Male; New South Wales; Prospective Studies; Risk Assessment; Sprains and Strains; adolescent; age; ankle instability; ankle sprain; article; body equilibrium; cohort analysis; dancing; female; follow up; human; joint laxity; male; normal human; prediction; priority journal; prospective study; range of mo…			K.M. Refshauge; School of Physiotherapy, Faculty of Health Sciences, University of Sydney, Sydney, NSW 1825, P.O. Box 170, Australia; email: K.Refshauge@usyd.edu.au			1050642X		CJSME	18185038	English	Clin. J. Sport Med.	Article	Final		Scopus	2-s2.0-38049132113
Holmes S.J.; Mudge A.J.; Wojciechowski E.A.; Axt M.W.; Burns J.	Holmes, Sarah J. (57203278900); Mudge, Anita J. (35741366400); Wojciechowski, Elizabeth A. (56293281900); Axt, Matthias W. (6603433402); Burns, Joshua (8875498900)	57203278900; 35741366400; 56293281900; 6603433402; 8875498900	Impact of multilevel joint contractures of the hips, knees and ankles on the Gait Profile score in children with cerebral palsy	2018	Clinical Biomechanics	59			8	14	6	11	10.1016/j.clinbiomech.2018.08.002	https://www.scopus.com/inward/record.uri?eid=2-s2.0-85051138668&doi=10.1016%2fj.clinbiomech.2018.08.002&partnerID=40&md5=e93c00030d1322f1b3ea5b18a99595ba	The University of Sydney, Faculty of Health Sciences, 75 East Street, Lidcombe, 2141, New South Wales, Australia; Orthopaedic Department, The Children's Hospital at Westmead, 170 Hawkesbury Road, Westmead, 2145, New South Wales, Australia; Paediatric Gait Analysis Service of New South Wales, Sydney Children's Hospitals Network (Randwick and Westmead), 178 Hawkesbury Road, Westmead, 2145, New Sout…	Holmes S.J., The University of Sydney, Faculty of Health Sciences, 75 East Street, Lidcombe, 2141, New South Wales, Australia; Mudge A.J., Paediatric Gait Analysis Service of New South Wales, Sydney Children's Hospitals Network (Randwick and Westmead), 178 Hawkesbury Road, Westmead, 2145, New South Wales, Australia; Wojciechowski E.A., The University of Sydney, Faculty of Health Sciences, 75 East…	Background: Children with cerebral palsy are at risk of developing muscle contractures, often contributing to pain, structural deformities and mobility limitations. With the increasing use of gait indices to summarise the findings of three dimensional gait analysis (3DGA), the purpose of this study is to determine whether there is a relationship between multilevel joint contractures and the Gait …	Contracture; CP (cerebral palsy); Gait; Range of motion; Walking	Adolescent; Ankle; Ankle Joint; Biomechanical Phenomena; Cerebral Palsy; Child; Child, Preschool; Contracture; Female; Gait; Hip; Humans; Imaging, Three-Dimensional; Knee; Knee Joint; Male; Muscle Spasticity; Range of Motion, Articular; Diseases; Gait analysis; Joints (anatomy); Pediatrics; Cerebral palsy; Contracture; Gait; Range of motions; Walking; adolescent; adult; ankle; Article; cerebral p…			S.J. Holmes; Faculty of Health Sciences, The University of Sydney, Lidcombe, 75 East Street, 2141, Australia; email: shol1706@uni.sydney.edu.au		Elsevier Ltd	2680033		CLBIE	30099242	English	Clin. Biomech.	Article	Final		Scopus	2-s2.0-85051138668
Hopper A.; Haff E.E.; Barley O.R.; Joyce C.; Lloyd R.S.; Haff G.G.	Hopper, Amanda (57190259932); Haff, Erin E. (6507772733); Barley, Oliver R. (57194283474); Joyce, Christopher (36615362300); Lloyd, Rhodri S. (24460583700); Haff, G. Gregory (6603898409)	57190259932; 6507772733; 57194283474; 36615362300; 24460583700; 6603898409	Neuromuscular training improves movement competency and physical performance measures in 11-13-year-old female netball athletes	2017	Journal of Strength and Conditioning Research	31	5		1165	1176	11	33	10.1519/JSC.0000000000001794	https://www.scopus.com/inward/record.uri?eid=2-s2.0-85019557834&doi=10.1519%2fJSC.0000000000001794&partnerID=40&md5=dbc81e2c019070c63db576ec7ca52e3c	Center for Exercise and Sport Science Research, Edith Cowan University, Joondalup, WA, Australia; School of Health Sciences, Notre Dame University, Fremantle, WA, Australia; Youth Physical Development Unit, Cardiff School of Sport, Cardiff Metropolitan University, Cardiff, United Kingdom	Hopper A., Center for Exercise and Sport Science Research, Edith Cowan University, Joondalup, WA, Australia; Haff E.E., Center for Exercise and Sport Science Research, Edith Cowan University, Joondalup, WA, Australia; Barley O.R., Center for Exercise and Sport Science Research, Edith Cowan University, Joondalup, WA, Australia; Joyce C., School of Health Sciences, Notre Dame University, Fremantle,…	The purpose of this study was to examine the effects of a neuromuscular training (NMT) program on movement competency and measures of physical performance in youth female netball players. It was hypothesized that significant improvements would be found in movement competency and physical performance measures after the intervention. Twenty-three junior female netball players (age, 12.17 ± 0.94 yea…	Injury prevention; Resistance training; Sport; Strength training	Adolescent; Athletic Performance; Child; Exercise Test; Female; Humans; Lower Extremity; Male; Movement; Plyometric Exercise; Resistance Training; Sports; accident prevention; adolescent; agility; case report; child; controlled study; female; height; human; juvenile; leg; physical performance; plyometrics; resistance training; school child; screening; training; athletic performance; exercise test…			G.G. Haff; Center for Exercise and Sport Science Research, Edith Cowan University, Joondalup, Australia; email: g.haff@ecu.edu.au		NSCA National Strength and Conditioning Association	10648011			28135219	English	J. Strength Cond. Res.	Article	Final	All Open Access; Green Open Access	Scopus	2-s2.0-85019557834
Hopper A.J.; Haff E.E.; Joyce C.; Lloyd R.S.; Haff G.G.	Hopper, Amanda J. (57190259932); Haff, Erin E. (6507772733); Joyce, Christopher (36615362300); Lloyd, Rhodri S. (24460583700); Haff, G. Gregory (6603898409)	57190259932; 6507772733; 36615362300; 24460583700; 6603898409	Neuromuscular training improves lower extremity biomechanics associated with knee injury during landing in 11-13 year old female netball athletes: A randomized control study	2017	Frontiers in Physiology	8	NOV	883				28	10.3389/fphys.2017.00883	https://www.scopus.com/inward/record.uri?eid=2-s2.0-85033479785&doi=10.3389%2ffphys.2017.00883&partnerID=40&md5=f6ddf36c96ec556440c83ff6a6f88fab	Centre for Exercise and Sports Science Research, Edith Cowan University, Joondalup, WA, Australia; School of Health Sciences, The University of Notre Dame Australia, Fremantle, WA, Australia; Youth Physical Development Centre, Cardiff School of Sport, Cardiff Metropolitan University, Cardiff, United Kingdom; Sport Performance Research Institute New Zealand, Aukland University of Technology, Aukla…	Hopper A.J., Centre for Exercise and Sports Science Research, Edith Cowan University, Joondalup, WA, Australia; Haff E.E., Centre for Exercise and Sports Science Research, Edith Cowan University, Joondalup, WA, Australia; Joyce C., School of Health Sciences, The University of Notre Dame Australia, Fremantle, WA, Australia; Lloyd R.S., Youth Physical Development Centre, Cardiff School of Sport, Ca…	The purpose of this study was to examine the effects of a neuromuscular training (NMT) program on lower-extremity biomechanics in youth female netball athletes. The hypothesis was that significant improvements would be found in landing biomechanics of the lower-extremities, commonly associated with anterior cruciate ligament (ACL) injury, following NMT. Twenty-three athletes (age = 12.2 ± 0.9 yea…	Female; Injury prevention; Landing mechanics; Strength training; Youth	adolescent; Article; athlete; biomechanics; child; controlled study; female; follow up; ground reaction force; hip; human; human experiment; joint mobility; jumping; kinematics; knee function; lower limb; neuromuscular facilitation; plyometrics; randomized controlled trial; range of motion; resistance training			G.G. Haff; Centre for Exercise and Sports Science Research, Edith Cowan University, Joondalup, Australia; email: g.haff@ecu.edu.au		Frontiers Media S.A.	1664042X				English	Front. Physiol.	Article	Final	All Open Access; Gold Open Access; Green Open Access	Scopus	2-s2.0-85033479785
Hornsby E.A.; Johnston L.M.	Hornsby, Elizabeth A. (57209533483); Johnston, Leanne M. (7202468242)	57209533483; 7202468242	Impact of a Pilates intervention on physical function in children with generalised joint hypermobility and chronic musculoskeletal pain: A single-case experimental design	2024	Journal of Bodywork and Movement Therapies	40			30	41	11	1	10.1016/j.jbmt.2024.02.012	https://www.scopus.com/inward/record.uri?eid=2-s2.0-85190339450&doi=10.1016%2fj.jbmt.2024.02.012&partnerID=40&md5=8ba64012789a40c8fa4e314ac7ab4727	School of Health and Rehabilitation Sciences, The University of Queensland, Australia; Kids Care Physiotherapy, Brisbane, Australia	Hornsby E.A., School of Health and Rehabilitation Sciences, The University of Queensland, Australia, Kids Care Physiotherapy, Brisbane, Australia; Johnston L.M., School of Health and Rehabilitation Sciences, The University of Queensland, Australia	Aim: To assess the impact of a Physiotherapist-led Pilates Intervention for school aged children with Generalised Joint Hypermobility (GJH) on pain, physical function and Health Related Quality of Life (HRQoL). Methods: Three children aged 8–12 years with GJH participated in an 8 week Physiotherapist-led Pilates Intervention within a single-case experimental design (multiple baseline design). Rep…	Children; Generalised joint hypermobility; Health related quality of life; Musculoskeletal pain; Physical function; Pilates intervention	Child; Chronic Pain; Exercise Movement Techniques; Fatigue; Female; Humans; Joint Instability; Male; Muscle Strength; Musculoskeletal Pain; Postural Balance; Quality of Life; Article; body equilibrium; child; chronic pain; clinical article; clinical effectiveness; controlled study; cross-sectional study; disease control; disease exacerbation; experimental design; fatigue; female; follow up; gener…	Division of Physiotherapy; School of Health and Rehabilitation Sciences; University of Queensland, UQ	We would like to thank the children and their parents for generously donating their time to participate, physiotherapists Julie Uhlmann and Dr Rosalee Dewar for administering assessments, Dr Sjaan Gomersall and Dr Iain Dutia for advice and assistance with data analysis and the Division of Physiotherapy, School of Health and Rehabilitation Sciences, The University of Queensland, Australia who supp…	E.A. Hornsby; School of Health and Rehabilitation Sciences, The University of Queensland, Brisbane, 4072, Australia; email: e.hornsby@uqconnect.edu.au		Churchill Livingstone	13608592		JBOTF	39593600	English	J. Bodywork Mov. Ther.	Article	Final	All Open Access; Hybrid Gold Open Access	Scopus	2-s2.0-85190339450
Hurn S.E.; Vicenzino B.T.; Smith M.D.	Hurn, Sheree E. (56222545700); Vicenzino, Bill T. (8503849400); Smith, Michelle D. (8886336200)	56222545700; 8503849400; 8886336200	Non-surgical treatment of hallux valgus: A current practice survey of Australian podiatrists	2016	Journal of Foot and Ankle Research	9	1	16				25	10.1186/s13047-016-0146-5	https://www.scopus.com/inward/record.uri?eid=2-s2.0-85007341859&doi=10.1186%2fs13047-016-0146-5&partnerID=40&md5=718cf9b39c5548f7531f4e44dfe497da	Queensland University of Technology, School of Clinical Sciences, Kelvin Grove, 4059, QLD, Australia; Queensland University of Technology, Institute of Health and Biomedical Innovation, Kelvin Grove, 4059, QLD, Australia; Division of Physiotherapy, University of Queensland, School of Health and Rehabilitation Sciences, St Lucia, 4072, QLD, Australia	Hurn S.E., Queensland University of Technology, School of Clinical Sciences, Kelvin Grove, 4059, QLD, Australia, Queensland University of Technology, Institute of Health and Biomedical Innovation, Kelvin Grove, 4059, QLD, Australia; Vicenzino B.T., Division of Physiotherapy, University of Queensland, School of Health and Rehabilitation Sciences, St Lucia, 4072, QLD, Australia; Smith M.D., Divisio…	Background: Patients with hallux valgus (HV) frequently present to podiatrists for non-surgical management, with a wide range of concerns including pain, footwear difficulty and quality of life impacts. There is little research evidence guiding podiatrists' clinical decisions surrounding non-surgical management of HV. Thus practitioners rely largely upon clinical experience and expert opinion. Th…		Adolescent; Adult; Age Factors; Aged; Australia; Clinical Decision-Making; Cross-Sectional Studies; Female; Foot Orthoses; Hallux Valgus; Health Care Surveys; Humans; Male; Middle Aged; Muscle Strength; Physical Examination; Podiatry; Practice Guidelines as Topic; Professional Practice; Quality of Life; Shoes; Young Adult; adolescent; adult; age; aged; Australia; clinical decision making; complic…	School of Health and Rehabilitation Sciences; University of Queensland, UQ	This study was conceived and focus group conducted during SH’s doctoral candidature at The University of Queensland, School of Health and Rehabilitation Sciences, and at that time SH was supported by an Australian Postgraduate Award PhD scholarship. An Early Career Researcher grant provided to SH by Queensland University of Technology assisted with survey design and distribution and data analysis.	S.E. Hurn; Queensland University of Technology, School of Clinical Sciences, Kelvin Grove, 4059, Australia; email: sheree.hurn@qut.edu.au		BioMed Central Ltd.	17571146			27148407	English	J. Foot Ankle Res.	Article	Final	All Open Access; Gold Open Access; Green Open Access	Scopus	2-s2.0-85007341859
Ireland P.J.; Savarirayan R.; Pocovi T.; Tate T.; Coussens M.; Tofts L.; Munns C.; Pacey V.	Ireland, Penelope J. (7006424765); Savarirayan, Ravi (7003566196); Pocovi, Tash (57221717712); Tate, Tracy (57221727064); Coussens, Marie (57221731444); Tofts, Louise (6507892290); Munns, Craig (6601997831); Pacey, Verity (26039481900)	7006424765; 7003566196; 57221717712; 57221727064; 57221731444; 6507892290; 6601997831; 26039481900	Development of the Screening Tool for Everyday Mobility and Symptoms (STEMS) for skeletal dysplasia	2021	Orphanet Journal of Rare Diseases	16	1	40				7	10.1186/s13023-021-01681-z	https://www.scopus.com/inward/record.uri?eid=2-s2.0-85099943392&doi=10.1186%2fs13023-021-01681-z&partnerID=40&md5=f6b51b3ab728973008172fe7db7e8c12	Queensland Paediatric Rehabilitation Service, Queensland Children’s Hospital, 501 Stanley Street, South Brisbane, 4101, QLD, Australia; Department of Paediatrics, The University of Melbourne, Flemington Road, Parkville, 3052, VIC, Australia; Department of Health Professions, Macquarie University, Ground Floor, 75 Talavera Rd, Sydney, 2109, NSW, Australia; The Children’s Hospital At Westmead, Lock…	Ireland P.J., Queensland Paediatric Rehabilitation Service, Queensland Children’s Hospital, 501 Stanley Street, South Brisbane, 4101, QLD, Australia; Savarirayan R., Department of Paediatrics, The University of Melbourne, Flemington Road, Parkville, 3052, VIC, Australia; Pocovi T., Department of Health Professions, Macquarie University, Ground Floor, 75 Talavera Rd, Sydney, 2109, NSW, Australia; …	Background: Skeletal dysplasia are genetic disorders of cartilage and bone, characterized by impairments commonly resulting in short stature, altered movement biomechanics, pain, fatigue and reduced functional performance. While current tools quantify functional mobility performance, they have not been standardly used in this population group and do not capture patient-reported symptoms such as p…	Achondroplasia; Fatigue; Functional mobility tool; Mobility; Osteogenesis imperfecta; Pain; Skeletal dysplasia	Adult; Child; Fatigue; Humans; Mass Screening; Pain; Walk Test; achondroplasia; adolescent; adult; aged; Article; bone dysplasia; child; cohort analysis; controlled study; cross-sectional study; fatigue; female; functional assessment; Functional Mobility Scale; human; leg length; major clinical study; male; musculoskeletal disease assessment; osteogenesis imperfecta; pain; physical mobility; scre…			P.J. Ireland; Queensland Paediatric Rehabilitation Service, Queensland Children’s Hospital, South Brisbane, 501 Stanley Street, 4101, Australia; email: Penny.ireland@health.qld.gov.au		BioMed Central Ltd	17501172			33478535	English	Orphanet J. Rare Dis.	Article	Final	All Open Access; Gold Open Access; Green Open Access	Scopus	2-s2.0-85099943392
James A.M.; Williams C.M.; Haines T.P.	James, Alicia M. (55439512700); Williams, Cylie M. (36195300700); Haines, Terry P. (7006714314)	55439512700; 36195300700; 7006714314	Effectiveness of footwear and foot orthoses for calcaneal apophysitis: A 12-month factorial randomised trial	2016	British Journal of Sports Medicine	50	20		1268	1275	7	27	10.1136/bjsports-2015-094986	https://www.scopus.com/inward/record.uri?eid=2-s2.0-85027947777&doi=10.1136%2fbjsports-2015-094986&partnerID=40&md5=c2b08d60e363a11041423989762d6f06	Peninsula Health Service, 2 Hastings Rd, Frankston, 3199, VIC, Australia; Monash University, Frankston, VIC, Australia; Department of Monash Health, Cheltenham, VIC, Australia	James A.M., Peninsula Health Service, 2 Hastings Rd, Frankston, 3199, VIC, Australia, Monash University, Frankston, VIC, Australia; Williams C.M., Peninsula Health Service, 2 Hastings Rd, Frankston, 3199, VIC, Australia, Monash University, Frankston, VIC, Australia; Haines T.P., Monash University, Frankston, VIC, Australia, Department of Monash Health, Cheltenham, VIC, Australia	Objective: Calcaneal apophysitis, is a relatively common cause of heel pain in children. Very few randomised studies have evaluated treatment options. This trial compared the effectiveness of currently employed treatment options for the relief of pain and disability associated with calcaneal apophysitis. Design: Factorial 2×2 randomised comparative effectiveness trial with 1, 2, 6 and 12-month fo…	Adolescent; Paediatrics	Adolescent; Child; Female; Foot Diseases; Foot Orthoses; Heel; Humans; Male; Osteochondrosis; Pain Management; Shoes; adolescent; analgesia; child; comparative study; controlled study; devices; female; Foot Diseases; foot orthosis; heel; human; male; osteochondrosis; randomized controlled trial; shoe			A.M. James; Peninsula Health Service, Frankston, 2 Hastings Rd, 3199, Australia; email: alicia@kingstonfootclinic.com.au		BMJ Publishing Group	3063674		BJSMD	26917682	English	Br. J. Sports Med.	Article	Final		Scopus	2-s2.0-85027947777
James A.M.; Williams C.M.; Haines T.P.	James, Alicia M. (55439512700); Williams, Cylie M. (36195300700); Haines, Terry P. (7006714314)	55439512700; 36195300700; 7006714314	Health related quality of life of children with calcaneal apophysitis: Child & parent perceptions	2016	Health and Quality of Life Outcomes	14	1	95				19	10.1186/s12955-016-0497-4	https://www.scopus.com/inward/record.uri?eid=2-s2.0-84975747950&doi=10.1186%2fs12955-016-0497-4&partnerID=40&md5=3f20609b1eb4e9ea4b0dac7e25af8dfa	Peninsula Health Service, Frankston, Australia; Monash University, Peninsula Campus, Frankston, Australia; Monash Health, Cheltenham, Australia	James A.M., Peninsula Health Service, Frankston, Australia, Monash University, Peninsula Campus, Frankston, Australia; Williams C.M., Peninsula Health Service, Frankston, Australia, Monash University, Peninsula Campus, Frankston, Australia; Haines T.P., Monash University, Peninsula Campus, Frankston, Australia, Monash Health, Cheltenham, Australia	Background: Children with a clinical diagnosis of calcaneal apophysitis reportedly experience impaired physical ability. Patient reported outcome assessments measure the level of conditional specific interference in everyday life. The aim of this study was to assess and compare the child and parent perceptions of health related quality of life (QOL) associated with calcaneal apophysitis. Methods:…	Calcaneal apophysitis; OxAFQ-C; Patient reported outcome measure; Quality of life	Adolescent; Australia; Calcaneus; Case-Control Studies; Child; Female; Foot Diseases; Humans; Longitudinal Studies; Male; Pain; Parents; Patient Outcome Assessment; Quality of Life; Reproducibility of Results; Surveys and Questionnaires; Article; calcaneal apophysitis; child; disease duration; emotion; female; foot disease; foot orthosis; foot pain; human; interrater reliability; longitudinal stu…	Monash Health	The corresponding author received an Emerging Research Grant from Monash Health.	A.M. James; Peninsula Health Service, Frankston, Australia; email: AliciaJames@phcn.vic.gov.au		BioMed Central Ltd.	14777525			27342767	English	Health Qual. Life Outcomes	Article	Final	All Open Access; Gold Open Access; Green Open Access	Scopus	2-s2.0-84975747950
James A.M.; Williams C.M.; Luscombe M.; Hunter R.; Haines T.P.	James, Alicia M. (55439512700); Williams, Cylie M. (36195300700); Luscombe, Michelle (56650869300); Hunter, Reshele (56650562400); Haines, Terry P. (7006714314)	55439512700; 36195300700; 56650869300; 56650562400; 7006714314	Factors Associated with Pain Severity in Children with Calcaneal Apophysitis (Sever Disease)	2015	Journal of Pediatrics	167	2		455	459	4	30	10.1016/j.jpeds.2015.04.053	https://www.scopus.com/inward/record.uri?eid=2-s2.0-84937738056&doi=10.1016%2fj.jpeds.2015.04.053&partnerID=40&md5=f9771a548cfe1eb3a2c305f456b5c4eb	Peninsula Health Service, 2 Hastings Rd, Frankston, VIC, Australia; Monash University, Melbourne, VIC, Australia; Monash Health, Melbourne, VIC, Australia	James A.M., Peninsula Health Service, 2 Hastings Rd, Frankston, VIC, Australia, Monash University, Melbourne, VIC, Australia; Williams C.M., Peninsula Health Service, 2 Hastings Rd, Frankston, VIC, Australia, Monash University, Melbourne, VIC, Australia; Luscombe M., Peninsula Health Service, 2 Hastings Rd, Frankston, VIC, Australia; Hunter R., Peninsula Health Service, 2 Hastings Rd, Frankston, …	Objective To identify any association between the pain experienced as a result of calcaneal apophysitis, anthropometric data, and lower limb measurements. Study design This study was a cross-sectional study, nested within a wider randomized, comparative efficacy trial. One hundred twenty-four children between the ages of 8 and 14 years with a clinical diagnosis of calcaneal apophysitis were recru…		Adolescent; Ankle Joint; Body Mass Index; Body Size; Calcaneus; Child; Cross-Sectional Studies; Female; Humans; Male; Osteochondritis; Pain; Pain Measurement; Range of Motion, Articular; Risk Factors; adolescent; age; ankle; anthropometry; Article; body height; body mass; body posture; body weight; bone disease; calcaneus apophysitis; child; childhood disease; clinical assessment; comparative eff…			A.M. James; Peninsula Health Service, Frankston, 2 Hastings Rd, Australia; email: AliciaJames@phcn.vic.gov.au		Mosby Inc.	223476		JOPDA	26001316	English	J. Pediatr.	Article	Final		Scopus	2-s2.0-84937738056
Jennings H.; Hennessy K.; Hendry G.J.	Jennings, Heidi (56197403000); Hennessy, Kym (37074517800); Hendry, Gordon J. (26029045900)	56197403000; 37074517800; 26029045900	The clinical effectiveness of intra-articular corticosteroids for arthritis of the lower limb in juvenile idiopathic arthritis: A systematic review	2014	Pediatric Rheumatology	12	1	23				24	10.1186/1546-0096-12-23	https://www.scopus.com/inward/record.uri?eid=2-s2.0-84903159685&doi=10.1186%2f1546-0096-12-23&partnerID=40&md5=68827b2679a280f90f2a7c93692b1483	School of Science and Health, University of Western Sydney, Penrith, NSW, Australia; Institute for Applied Health Research/School of Health and Life Sciences, Glasgow Caledonian University, Glasgow G4 0BA, United Kingdom	Jennings H., School of Science and Health, University of Western Sydney, Penrith, NSW, Australia; Hennessy K., School of Science and Health, University of Western Sydney, Penrith, NSW, Australia; Hendry G.J., School of Science and Health, University of Western Sydney, Penrith, NSW, Australia, Institute for Applied Health Research/School of Health and Life Sciences, Glasgow Caledonian University, …	Background: Juvenile Idiopathic Arthritis (JIA) commonly affects joints of the lower limb including the knee, ankle, subtalar and other foot joints. Intra-articular corticosteroid injections (IACIs) are considered to be effective for short-term relief of synovitis, however, there appears to be a significant lack of published evidence from comparative effectiveness studies. The aim of this study w…	Ankle; Foot; Intra-articular injection; Juvenile idiopathic arthritis; Knee; Lower limb; Steroid injection; Systematic review	Adolescent; Adrenal Cortex Hormones; Arthritis, Juvenile; Child; Female; Glucocorticoids; Humans; Injections, Intra-Articular; Lower Extremity; Male; Outcome Assessment (Health Care); Range of Motion, Articular; Treatment Outcome; azathioprine; betamethasone; corticosteroid; etanercept; hydroxychloroquine; methotrexate; naproxen; nonsteroid antiinflammatory agent; prednisone; salazosulfapyridine;…			G.J. Hendry; School of Science and Health, University of Western Sydney, Penrith, NSW, Australia; email: gordon.hendry@gcu.ac.uk		BioMed Central Ltd.	15460096			24959104	English	Pediatr. Rheumatol.	Article	Final	All Open Access; Gold Open Access; Green Open Access	Scopus	2-s2.0-84903159685
JOHNSTON O.; CRAWFORD J.; SHORT H.; SMYTH T.R.; MOLLER J.	JOHNSTON, O. (57216020615); CRAWFORD, J. (57192348098); SHORT, H. (7005162843); SMYTH, T. RAYMOND (7006981970); MOLLER, J. (7402922439)	57216020615; 57192348098; 7005162843; 7006981970; 7402922439	Poor co�?ordination in 5 year olds: A screening test for use in schools	1987	Journal of Paediatrics and Child Health	23	3		157	161	4	12	10.1111/j.1440-1754.1987.tb00235.x	https://www.scopus.com/inward/record.uri?eid=2-s2.0-0023205968&doi=10.1111%2fj.1440-1754.1987.tb00235.x&partnerID=40&md5=997a4a45dec6b0a9e16dd8afc8086c1b	Adolescent and Family Health Service, Child, South Australia, Australia; South Australian Education Department, South Australia, Australia; Department of Psychology, Flinders University, South Australia, Australia; Child Accident Prevention of Australia, South Australia, Australia	JOHNSTON O., Adolescent and Family Health Service, Child, South Australia, Australia; CRAWFORD J., South Australian Education Department, South Australia, Australia; SHORT H., South Australian Education Department, South Australia, Australia; SMYTH T.R., Department of Psychology, Flinders University, South Australia, Australia; MOLLER J., Child Accident Prevention of Australia, South Australia, A…	A simple standardized screening test (South Australian Motor Co�?ordination Screening Test, SAM Test) was developed to screen for poor co�?ordination in 5 year olds; This SAM Test, which can be used by teachers, nurses and doctors, has explicit pass/fail criteria and has classified correctly 90% of children. The McCarthy Motor Scales, which are time consuming and limited to use by psychologists, …	5 years olds; motor skills; poor co�?ordination; screening test	Child, Preschool; Developmental Disabilities; Female; Human; Male; Mass Screening; Motor Skills; Neuropsychological Tests; Schools; Support, Non-U.S. Gov't; child; classification; controlled study; coordination; diagnosis; human; major clinical study; motor development; motor performance; nervous system; screening						10344810			2444202	English	J. Paediatr. Child Health	Article	Final		Scopus	2-s2.0-0023205968
Kennedy R.; Carroll K.; Paterson K.L.; Ryan M.M.; McGinley J.L.	Kennedy, Rachel (56528859200); Carroll, Kate (56528966000); Paterson, Kade L. (7005696455); Ryan, Monique M. (7403185216); McGinley, Jennifer L. (7006047035)	56528859200; 56528966000; 7005696455; 7403185216; 7006047035	Deterioration in gait and functional ambulation in children and adolescents with Charcot–Marie–Tooth disease over 12 months	2017	Neuromuscular Disorders	27	7		658	666	8	19	10.1016/j.nmd.2017.04.005	https://www.scopus.com/inward/record.uri?eid=2-s2.0-85018382227&doi=10.1016%2fj.nmd.2017.04.005&partnerID=40&md5=25ec1444d790963b2c51428bbd999295	Department of Neurology, The Royal Children's Hospital, Parkville, Victoria, Australia; Murdoch Childrens Research Institute, Parkville, Victoria, Australia; The University of Melbourne, Parkville, Victoria, Australia	Kennedy R., Department of Neurology, The Royal Children's Hospital, Parkville, Victoria, Australia, Murdoch Childrens Research Institute, Parkville, Victoria, Australia, The University of Melbourne, Parkville, Victoria, Australia; Carroll K., Department of Neurology, The Royal Children's Hospital, Parkville, Victoria, Australia, Murdoch Childrens Research Institute, Parkville, Victoria, Australia…	Children and adolescents with Charcot–Marie–Tooth disease (CMT) report problems with gait. Little is known about gait changes over time in children with this degenerative disease. This prospective longitudinal study investigated change in spatio-temporal gait parameters and functional ambulation. Two assessments were conducted 12 months apart. Assessments included: barefoot gait on an electronic …	Charcot–Marie–Tooth disease; Functional ambulation; Gait; Longitudinal; Paediatrics	Adolescent; Charcot-Marie-Tooth Disease; Child; Child, Preschool; Disabled Children; Female; Gait Disorders, Neurologic; Humans; Longitudinal Studies; Male; Muscle, Skeletal; Neurologic Examination; Severity of Illness Index; Walking; adolescent; adult; ankle; anthropometry; Article; child; clinical article; controlled study; female; functional ambulation; gait; gastrocnemius muscle; hamstring mu…			R. Kennedy; Neurology Department, The Royal Children's Hospital, Parkville, 50 Flemington Rd, 3052, Australia; email: rachel.kennedy@rch.org.au		Elsevier Ltd	9608966		NEDIE	28495045	English	Neuromuscular Disord.	Article	Final		Scopus	2-s2.0-85018382227
Kennedy R.A.; Carroll K.; McGinley J.L.	Kennedy, Rachel A. (56528859200); Carroll, Kate (56528966000); McGinley, Jennifer L. (7006047035)	56528859200; 56528966000; 7006047035	Gait in children and adolescents with Charcot-Marie-Tooth disease: a systematic review	2016	Journal of the Peripheral Nervous System	21	4		317	328	11	16	10.1111/jns.12183	https://www.scopus.com/inward/record.uri?eid=2-s2.0-85007575180&doi=10.1111%2fjns.12183&partnerID=40&md5=d704b29a85cf9f94ef9c2c1f08fbefc8	Department of Neurology, The Royal Children's Hospital, Parkville, VIC, Australia; Murdoch Childrens Research Institute, The Royal Children's Hospital, Parkville, VIC, Australia; Department of Physiotherapy, Melbourne School of Health Sciences, The University of Melbourne, Parkville, VIC, Australia	Kennedy R.A., Department of Neurology, The Royal Children's Hospital, Parkville, VIC, Australia, Murdoch Childrens Research Institute, The Royal Children's Hospital, Parkville, VIC, Australia, Department of Physiotherapy, Melbourne School of Health Sciences, The University of Melbourne, Parkville, VIC, Australia; Carroll K., Department of Neurology, The Royal Children's Hospital, Parkville, VIC, …	Symptoms of Charcot-Marie-Tooth (CMT) disease typically arise in childhood or adolescence with gait difficulty most common. A systematic review was conducted to synthesise, review, and characterise gait in paediatric CMT. Health-related electronic databases were reviewed with search terms related to CMT and gait. Of 454 articles, 10 articles describing seven studies met eligibility criteria; samp…	Charcot-Marie-Tooth disease; gait; paediatric; systematic review; walking	Adolescent; Biomechanical Phenomena; Charcot-Marie-Tooth Disease; Child; Databases, Factual; Gait Disorders, Neurologic; Humans; adolescent; case control study; child; cross-sectional study; daily life activity; evidence based medicine; functional assessment; functional status; gait disorder; gastrocnemius muscle; hereditary motor sensory neuropathy; human; kinematics; knowledge; leg muscle; long…			R.A. Kennedy; Department of Neurology, The Royal Children's Hospital, Parkville, Australia; email: rachel.kennedy@rch.org.au		Blackwell Publishing Inc.	10859489		JPNSF	27513454	English	J. Peripher. Nerv. Syst.	Review	Final	All Open Access; Green Open Access	Scopus	2-s2.0-85007575180
Kennedy R.A.; McGinley J.L.; Paterson K.L.; Ryan M.M.; Carroll K.	Kennedy, Rachel A. (56528859200); McGinley, Jennifer L. (7006047035); Paterson, Kade L. (7005696455); Ryan, Monique M. (7403185216); Carroll, Kate (56528966000)	56528859200; 7006047035; 7005696455; 7403185216; 56528966000	Gait and footwear in children and adolescents with Charcot-Marie-Tooth disease: A cross-sectional, case-controlled study	2018	Gait and Posture	62			262	267	5	11	10.1016/j.gaitpost.2018.03.029	https://www.scopus.com/inward/record.uri?eid=2-s2.0-85044769553&doi=10.1016%2fj.gaitpost.2018.03.029&partnerID=40&md5=e3b635986b756a40035196d02036cb8e	Department of Neurology, The Royal Children's Hospital, Parkville, Victoria, Australia; Physiotherapy Department, Melbourne School of Health Sciences, The University of Melbourne, Parkville, Victoria, Australia; Murdoch Children's Research Institute, Parkville, Victoria, Australia	Kennedy R.A., Department of Neurology, The Royal Children's Hospital, Parkville, Victoria, Australia, Physiotherapy Department, Melbourne School of Health Sciences, The University of Melbourne, Parkville, Victoria, Australia, Murdoch Children's Research Institute, Parkville, Victoria, Australia; McGinley J.L., Physiotherapy Department, Melbourne School of Health Sciences, The University of Melbou…	Objective: Children with Charcot-Marie-Tooth disease (CMT) report problems with gait and footwear. We evaluated differences in spatio-temporal gait variables and gait variability between children with CMT and typically developing (TD) children, and investigated the effect of footwear upon gait. Method: A cross-sectional study of 30 children with CMT and 30 age- and gender-matched TD children aged…	Charcot-Marie-Tooth disease; Footwear; Gait; Gait variability; Pediatric	Adolescent; Case-Control Studies; Charcot-Marie-Tooth Disease; Child; Child, Preschool; Cross-Sectional Studies; Female; Foot Orthoses; Gait; Gait Disorders, Neurologic; Humans; Male; Postural Balance; Shoes; Treatment Outcome; adolescent; adult; ankle brace; anthropometry; Article; case control study; child; clinical article; controlled study; cross-sectional study; functional assessment; gait; …	Murdoch Children’s Research Institute	RK is the recipient of a Postgraduate Health Research Scholarship funded through the Murdoch Children’s Research Institute .	R.A. Kennedy; Department of Neurology, The Royal Children's Hospital, Parkville, Australia; email: rachel.kennedy@rch.org.au		Elsevier B.V.	9666362		GAPOF	29579702	English	Gait Posture	Article	Final		Scopus	2-s2.0-85044769553
Kim J.; McSweeney S.C.; Hollander K.; Horstman T.; Wearing S.C.	Kim, Jae (58535691700); McSweeney, Simon C. (56985686300); Hollander, Karsten (56179346900); Horstman, Thomas (58712525900); Wearing, Scott C. (55889557800)	58535691700; 56985686300; 56179346900; 58712525900; 55889557800	Adolescents running in conventional running shoes have lower vertical instantaneous loading rates but greater asymmetry than running barefoot or in partial-minimal shoes	2023	Journal of Sports Sciences	41	8		774	787	13	0	10.1080/02640414.2023.2240174	https://www.scopus.com/inward/record.uri?eid=2-s2.0-85167921835&doi=10.1080%2f02640414.2023.2240174&partnerID=40&md5=60c480e4dd115320d6840429310e6e7b	Complete Rehab Allied Health Clinic, Brisbane, Australia; School of Clinical Sciences, Queensland University of Technology, Brisbane, Australia; Institute of Exercise Science & Sports Medicine, Medical School Hamburg, Hamburg, Germany; Conservative and Rehabilitative Orthopaedics, Technical University Munich, Munich, Germany	Kim J., Complete Rehab Allied Health Clinic, Brisbane, Australia; McSweeney S.C., School of Clinical Sciences, Queensland University of Technology, Brisbane, Australia; Hollander K., Institute of Exercise Science & Sports Medicine, Medical School Hamburg, Hamburg, Germany; Horstman T., Conservative and Rehabilitative Orthopaedics, Technical University Munich, Munich, Germany; Wearing S.C., Conser…	Footwear may moderate the transiently heightened asymmetry in lower limb loading associated with peak growth in adolescence during running. This repeated-measures study compared the magnitude and symmetry of peak vertical ground reaction force and instantaneous loading rates (VILRs) in adolescents during barefoot and shod running. Ten adolescents (age, 10.6 ± 1.7 years) ran at self-selected speed…	barefoot; Children; footwear; ground reaction force; minimalist shoes; youth	Biomechanical Phenomena; Child; Exercise Test; Female; Foot; Gait; Humans; Male; Shoes; biomechanics; child; exercise test; female; foot; gait; human; male			S.C. Wearing; Conservative and Rehabilitative Orthopaedics, Technical University of Munich, München, Georg-Brauchle-Ring 60_62/IV, 80992, Germany; email: s.wearing@tum.de		Routledge	2640414		JSSCE	37571975	English	J. Sports Sci.	Article	Final		Scopus	2-s2.0-85167921835
Lahoud D.; Teng C.H.E.; Nusem E.; Burns J.; Wrigley C.; Cheng T.L.	Lahoud, David (57218998154); Teng, Christine He (57218997538); Nusem, Erez (56470760200); Burns, Joshua (8875498900); Wrigley, Cara (55178317200); Cheng, Tegan L (54794786100)	57218998154; 57218997538; 56470760200; 8875498900; 55178317200; 54794786100	Content analysis of child user and carer perspectives of ankle-foot orthoses	2021	Prosthetics and Orthotics International	45	1		12	19	7	5	10.1177/0309364620952906	https://www.scopus.com/inward/record.uri?eid=2-s2.0-85090989000&doi=10.1177%2f0309364620952906&partnerID=40&md5=674fa697c65471c8d730aec3c937722a	School of Architecture, Design and Planning, The University of Sydney, Sydney, NSW, Australia; EPIC Lab, The Children's Hospital at Westmead, Sydney, NSW, Australia; University of Sydney, School of Health Sciences & Children's Hospital at Westmead, Westmead, Sydney, 2145, NSW, Australia	Lahoud D., School of Architecture, Design and Planning, The University of Sydney, Sydney, NSW, Australia; Teng C.H.E., School of Architecture, Design and Planning, The University of Sydney, Sydney, NSW, Australia; Nusem E., School of Architecture, Design and Planning, The University of Sydney, Sydney, NSW, Australia; Burns J., EPIC Lab, The Children's Hospital at Westmead, Sydney, NSW, Australia;…	Background:The evaluation of ankle-foot orthoses is primarily focused on biomechanical performance, with comparatively less studies pertaining to users' quality of life and experiential factors.Objectives:To investigate how child users regard acquisition and use of ankle-foot orthoses through the perspectives of child users, parents/carers and practitioners.Study design:Inductive content analysis…	adolescent; ankle-foot orthosis; lower extremity; Lower limb orthotics; qualitative methods; user-driven	Ankle; Caregivers; Child; Equipment Design; Foot Orthoses; Humans; Quality of Life; ankle; caregiver; child; equipment design; foot orthosis; human; quality of life	Australian Department of Health; Charcot-Marie-Tooth Association of Australia; Elizabeth Lottie May Rosenthal Bone Bequest; Medical Research Future Fund; Perpetual Limited and Humpty Dumpty Foundation; Sydney Musculoskeletal; National Institutes of Health, NIH; Charcot-Marie-Tooth Association, CMTA; Diabetes Australia	The author(s) disclosed receipt of the following financial support for the research, authorship and/or publication of this article: The team acknowledges funding from Sydney Musculoskeletal, Bone and Joint Health Alliance. J.B.’s research and clinical activities are funded by the Australian Department of Health (Medical Research Future Fund), the US National Institutes of Health, Charcot-Marie-To…	D. Lahoud; School of Architecture, Design and Planning, The University of Sydney, Sydney, Wilkinson Building, 148 City Road, Darlington, 2008, Australia; email: david.lahoud@sydney.edu.au		Wolters Kluwer Health	3093646		POIND	32921264	English	Prosthet. Orthot. Int.	Article	Final		Scopus	2-s2.0-85090989000
Lander N.; Nahavandi D.; Mohamed S.; Essiet I.; Barnett L.M.	Lander, Natalie (55914581100); Nahavandi, Darius (57063282400); Mohamed, Shady (25626656800); Essiet, Inimfon (57194738873); Barnett, Lisa M. (24743603100)	55914581100; 57063282400; 25626656800; 57194738873; 24743603100	Bringing objectivity to motor skill assessment in children	2020	Journal of Sports Sciences	38	13		1539	1549	10	8	10.1080/02640414.2020.1747743	https://www.scopus.com/inward/record.uri?eid=2-s2.0-85083580561&doi=10.1080%2f02640414.2020.1747743&partnerID=40&md5=d91404938a68c1f09fa037f68468b3ec	Faculty of Arts and Education, Research for Educational Impact (REDI), Deakin University, Geelong, Australia; Institute Intelligent Systems Research & Innovation, Deakin University, Geelong, Australia; School of Health and Social Development, Faculty of Health, Deakin University, Geelong, Australia; Institute of Physical Activity and Nutrition, Faculty of Health, Deakin University, Geelong, Austr…	Lander N., Faculty of Arts and Education, Research for Educational Impact (REDI), Deakin University, Geelong, Australia; Nahavandi D., Institute Intelligent Systems Research & Innovation, Deakin University, Geelong, Australia; Mohamed S., Institute Intelligent Systems Research & Innovation, Deakin University, Geelong, Australia; Essiet I., School of Health and Social Development, Faculty of Healt…	The study purpose was to use Inertial Measurement Units (IMUs) to objectively assess children’s motor competence in seven movement skills. Fourteen children aged from seven to 12 years (M = 9.64) participated. Children were asked to perform up to 10 trials of each skill. Children performed the skills, which were captured by XSENS MVN Awinda wireless motion capture, and video. Skills were assessed…	assessment; Inertial Measurement Units; motor competence; Sensor	Accelerometry; Algorithms; Child; Cross-Sectional Studies; Female; Fitness Trackers; Humans; Male; Motor Skills; Proof of Concept Study; Time and Motion Studies; accelerometry; activity tracker; algorithm; child; cross-sectional study; devices; female; human; male; motor performance; proof of concept; task performance	Sport and Recreation Victoria	This study is funded by Sport and Recreation Victoria. Thank you to the parents who provided consent for their children to participate in this research.	L.M. Barnett; School of Health and Social Development, Faculty of Health, Deakin University, Geelong, Australia; email: lisa.barnett@deakin.edu.au		Routledge	2640414		JSSCE	32252579	English	J. Sports Sci.	Article	Final		Scopus	2-s2.0-85083580561
Larkin D.; Parker H.E.	Larkin, D. (7005642372); Parker, H.E. (7101697820)	7005642372; 7101697820	Teaching landing to children with and without developmental coordination disorder	1998	Pediatric Excercise Science	10	2		123	136	13	9	10.1123/pes.10.2.123	https://www.scopus.com/inward/record.uri?eid=2-s2.0-0031970161&doi=10.1123%2fpes.10.2.123&partnerID=40&md5=0205df1e03c73e8a1d9317d2d91ecab2	Department of Human Movement, University of Western Australia, Nedlands, WA 6907, Australia	Larkin D., Department of Human Movement, University of Western Australia, Nedlands, WA 6907, Australia; Parker H.E., Department of Human Movement, University of Western Australia, Nedlands, WA 6907, Australia	This study investigated landing patterns of children aged 7-9 years with either developmental coordination disorder (DCD) or without coordination problems (NC). Initially, 16 DCD and 15 NC children were videotaped performing two-foot landings from a height of 21.5 cm onto a force platform sampling at 500 Hz. Each landing was videotaped at 60 Hz. Regression modeling of the data identified that 72%…		article; biomechanics; child; clinical article; controlled study; developmental disorder; discriminant analysis; female; force; hip; human; joint mobility; jumping; male; motor coordination; motor dysfunction; teaching					Human Kinetics Publishers Inc.	8998493		PEXSF		English	Pediatr. Exerc. Sci.	Article	Final		Scopus	2-s2.0-0031970161
Liu S.; Williams C.M.; Welch J.J.	Liu, Sue (57954934800); Williams, Cylie M. (36195300700); Welch, James J. (58338567000)	57954934800; 36195300700; 58338567000	International differences and inaccuracies in the public advertising about calcaneal apophysitis: an audit of websites originating in Australia, UK and USA	2023	Journal of Foot and Ankle Research	16	1	39				0	10.1186/s13047-023-00637-9	https://www.scopus.com/inward/record.uri?eid=2-s2.0-85162729904&doi=10.1186%2fs13047-023-00637-9&partnerID=40&md5=af9bc318bd6f5074adfff79426ee9a25	Monash University, Faculty of Medicine, Nursing and Health Sciences, Wellington Road, Clayton, 3168, VIC, Australia; Monash University, School of Primary and Allied Health, 47-49 Moorooduc Hwy, Frankston, 3199, VIC, Australia; Ablefeet Ltd, 16 Terrace Road, Walton-On-Thames, Surrey, KT12 2SB, United Kingdom	Liu S., Monash University, Faculty of Medicine, Nursing and Health Sciences, Wellington Road, Clayton, 3168, VIC, Australia; Williams C.M., Monash University, School of Primary and Allied Health, 47-49 Moorooduc Hwy, Frankston, 3199, VIC, Australia; Welch J.J., Ablefeet Ltd, 16 Terrace Road, Walton-On-Thames, Surrey, KT12 2SB, United Kingdom	Background: Calcaneal apophysitis is a common condition in childhood. Parents often seek online information for children’s’ health care concerns prior to seeking care. Therefore, we aimed to evaluate the credibility, readability, and accuracy of calcaneal apophysitis advertising on popular websites in three countries. Methods: We used content analysis of publicly accessible data. This involved id…		Advertising; Australia; Child; Comprehension; Foot Diseases; Humans; United Kingdom; advertising; Australia; child; comprehension; foot disease; human; United Kingdom	Medical Research Future Fund, (2015863)	This research was unfunded. CWM is supported by funding from by a grant from the Medical Research Future Fund (2015863).	J.J. Welch; Ablefeet Ltd, Surrey, 16 Terrace Road, Walton-On-Thames, KT12 2SB, United Kingdom; email: surgery@ablefeet.com		BioMed Central Ltd	17571146			37340473	English	J. Foot Ankle Res.	Article	Final	All Open Access; Gold Open Access; Green Open Access	Scopus	2-s2.0-85162729904
Lorefice L.E.; Galea M.P.; Clark R.A.; Doyle L.W.; Anderson P.J.; Spittle A.J.	Lorefice, Lucy E. (55510832400); Galea, Mary P. (7006576455); Clark, Ross A. (55279534900); Doyle, Lex W. (8157635100); Anderson, Peter J. (57198985885); Spittle, Alicia J. (16837639800)	55510832400; 7006576455; 55279534900; 8157635100; 57198985885; 16837639800	Postural control at 4 years in very preterm children compared with term-born peers	2015	Developmental Medicine and Child Neurology	57	2		175	180	5	19	10.1111/dmcn.12550	https://www.scopus.com/inward/record.uri?eid=2-s2.0-84921986506&doi=10.1111%2fdmcn.12550&partnerID=40&md5=d29d3cf62490d32de63d10972d3f7da4	Faculty of Medicine, Dentistry and Health Sciences, The University of Melbourne, Parkville, VIC, Australia; Murdoch Childrens Research Institute, Parkville, VIC, Australia; Physiotherapy Department, Royal Children's Hospital, Parkville, VIC, Australia; School of Exercise Science, Australian Catholic University, Melbourne, VIC, Australia; Newborn Research, The Royal Women's Hospital, Parkville, Vi…	Lorefice L.E., Faculty of Medicine, Dentistry and Health Sciences, The University of Melbourne, Parkville, VIC, Australia, Murdoch Childrens Research Institute, Parkville, VIC, Australia, Physiotherapy Department, Royal Children's Hospital, Parkville, VIC, Australia; Galea M.P., Faculty of Medicine, Dentistry and Health Sciences, The University of Melbourne, Parkville, VIC, Australia; Clark R.A.,…	Aim: To compare postural control at 4 years' corrected age in very preterm children (VPT; <30wks gestational age) with term-born (>37wks gestational age) comparison participants. Method: Ninety VPT children (45 males, 45 females; mean age at assessment 4y 1mo; mean birthweight 1022g; mean gestational age 27.3wks) and 36 term comparison participants (17 males, 19 females; mean age at assessment 4y…		Biomechanical Phenomena; Child, Preschool; Disability Evaluation; Female; Humans; Infant, Extremely Premature; Male; Postural Balance; Article; balance impairment; body equilibrium; cerebral palsy; child; cognitive function test; controlled study; female; human; jumping; male; motor control; neurological diagnostic device; portable force plate; postural control; prematurity; preschool child; rand…					Blackwell Publishing Ltd	121622		DMCNA	25052704	English	Dev. Med. Child Neurol.	Article	Final	All Open Access; Bronze Open Access	Scopus	2-s2.0-84921986506
Louey M.G.Y.; Mudge A.; Wojciechowski E.; Sangeux M.	Louey, Melissa Gar Yee (57190161098); Mudge, Anita (35741366400); Wojciechowski, Elizabeth (56293281900); Sangeux, Morgan (9737485400)	57190161098; 35741366400; 56293281900; 9737485400	A model to calculate the progression of the centre of pressure under the foot during gait analysis	2017	Gait and Posture	57			147	153	6	7	10.1016/j.gaitpost.2017.06.004	https://www.scopus.com/inward/record.uri?eid=2-s2.0-85020854479&doi=10.1016%2fj.gaitpost.2017.06.004&partnerID=40&md5=aba88d3f74b9454fa23d41c0f72aa0d2	The Royal Children's Hospital, Australia; Murdoch Children's Research Institute, Australia; The University of Melbourne, Australia; Sydney Children's Hospitals Network (Randwick and Westmead), Australia	Louey M.G.Y., The Royal Children's Hospital, Australia, Murdoch Children's Research Institute, Australia, The University of Melbourne, Australia; Mudge A., Sydney Children's Hospitals Network (Randwick and Westmead), Australia; Wojciechowski E., Sydney Children's Hospitals Network (Randwick and Westmead), Australia; Sangeux M., The Royal Children's Hospital, Australia, Murdoch Children's Research…	Pedobarography and the centre of pressure (COP) progression is useful to understand foot function. Pedobarography is often unavailable in gait laboratories or completed asynchronously to kinematic and kinetic data collection. This paper presents a model that allows calculation of COP progression synchronously using force plate data. The model is an adjunct to Plug-In-Gait and was applied to 49 ty…	Centre of pressure; Foot; Force plate; Gait; Pedobarography	Adolescent; Biomechanical Phenomena; Child; Child, Preschool; Female; Foot; Gait; Humans; Male; Models, Biological; Pressure; Reference Values; Retrospective Studies; adolescent; ankle; Article; centre of pressure; child; female; foot; foot sole; gait; heel; human; kinematics; male; pressure; priority journal; standing; biological model; biomechanics; foot; gait; physiology; preschool child; pres…			M. Sangeux; The Royal Children's Hospital, Australia; email: morgan.sangeux@rch.org.au		Elsevier B.V.	9666362		GAPOF	28641159	English	Gait Posture	Article	Final		Scopus	2-s2.0-85020854479
Low A.K.; Ward K.; Wines A.P.	Low, Adrian K. (16638011100); Ward, Kate (57606558500); Wines, Andrew P. (8273496900)	16638011100; 57606558500; 8273496900	Pediatric complex regional pain syndrome	2007	Journal of Pediatric Orthopaedics	27	5		567	572	5	121	10.1097/BPO.0b013e318070cc4d	https://www.scopus.com/inward/record.uri?eid=2-s2.0-34250802732&doi=10.1097%2fBPO.0b013e318070cc4d&partnerID=40&md5=201fd234442fbf5d55927206d7524929	Children's Hospital at Westmead, Sydney, NSW, Australia; Epping, NSW 1710, PO Box 212, Australia	Low A.K., Children's Hospital at Westmead, Sydney, NSW, Australia, Epping, NSW 1710, PO Box 212, Australia; Ward K., Children's Hospital at Westmead, Sydney, NSW, Australia; Wines A.P., Children's Hospital at Westmead, Sydney, NSW, Australia	Complex regional pain syndrome (CRPS) is a relatively new diagnostic entity in pediatrics. There is debate as to what constitutes the most effective treatment for pediatric CRPS. This study presents the patient characteristics, clinical course, and treatment outcome of 20 children diagnosed with CRPS at a major children's hospital during a 4-year period. The results showed that pediatric CRPS occ…	Children; Complex regional pain syndrome; Pediatric; Prognosis; Reflex sympathetic dystrophy; Treatment	Adolescent; Analgesics; Child; Complex Regional Pain Syndromes; Diagnostic Imaging; Female; Hospitalization; Humans; Male; Physical Therapy Modalities; Psychotherapy; Recurrence; Retrospective Studies; Sex Factors; Treatment Outcome; amitriptyline; gabapentin; adolescent; age distribution; analgesia; angiography; article; blood examination; bone scintiscanning; clinical article; complex regional …			A.K. Low; Epping, NSW 1710, PO Box 212, Australia; email: a.low@bigpond.net.au			2716798		JPORD	17585269	English	J. Pediatr. Orthop.	Article	Final		Scopus	2-s2.0-34250802732
Lye J.; Parkinson S.; Diamond N.; Downs J.; Morris S.	Lye, Jillian (57191820562); Parkinson, Stephanie (56350577800); Diamond, Nicola (56289940000); Downs, Jenny (57195098443); Morris, Susan (24171577300)	57191820562; 56350577800; 56289940000; 57195098443; 24171577300	Propulsion strategy in the gait of primary school children; the effect of age and speed	2016	Human Movement Science	50			54	61	7	6	10.1016/j.humov.2016.10.007	https://www.scopus.com/inward/record.uri?eid=2-s2.0-84993917306&doi=10.1016%2fj.humov.2016.10.007&partnerID=40&md5=95fb19f48cbee0edad93d69f86f09226	School of Physiotherapy and Exercise Science, Curtin University, GPO Box U1987, Perth, 6845, Australia; Telethon Kids Institute, The University of Western Australia, PO Box 855, West Perth, 6872, Australia	Lye J., School of Physiotherapy and Exercise Science, Curtin University, GPO Box U1987, Perth, 6845, Australia; Parkinson S., School of Physiotherapy and Exercise Science, Curtin University, GPO Box U1987, Perth, 6845, Australia; Diamond N., School of Physiotherapy and Exercise Science, Curtin University, GPO Box U1987, Perth, 6845, Australia; Downs J., School of Physiotherapy and Exercise Scienc…	The strategy used to generate power for forward propulsion in walking and running has recently been highlighted as a marker of gait maturation and elastic energy recycling. This study investigated ankle and hip power generation as a propulsion strategy (PS) during the late stance/early swing phases of walking and running in typically developing (TD) children (15: six to nine years; 17: nine to 13…	Ankle power; Development; Gait; Hip power; Kinetics; Propulsion strategy	Age Factors; Ankle Joint; Biomechanical Phenomena; Child; Female; Gait; Hip Joint; Humans; Imaging, Three-Dimensional; Kinetics; Male; Posture; Running; Walking Speed; ankle; child; gait; hip; human; human experiment; jogging; kinetics; maturity; preschool child; primary school; running; skill; standing; age; ankle; biomechanics; body position; female; gait; hip; kinetics; male; physiology; three…			S. Morris; School of Physiotherapy & Exercise Science, Curtin University, Perth, GPO Box U1987, 6845, Australia; email: S.Morris@curtin.edu.au		Elsevier B.V.	1679457		HMSCD	27764714	English	Hum. Mov. Sci.	Article	Final		Scopus	2-s2.0-84993917306
Lythgo N.; Wilson C.; Galea M.	Lythgo, Noel (24278608100); Wilson, Cameron (58280677900); Galea, Mary (7006576455)	24278608100; 58280677900; 7006576455	Basic gait and symmetry measures for primary school-aged children and young adults. II: Walking at slow, free and fast speed	2011	Gait and Posture	33	1		29	35	6	88	10.1016/j.gaitpost.2010.09.017	https://www.scopus.com/inward/record.uri?eid=2-s2.0-78650590519&doi=10.1016%2fj.gaitpost.2010.09.017&partnerID=40&md5=31ae5e32bae0a62f018f97783fd1322a	Rehabilitation Sciences Research Centre, University of Melbourne, Australia; Centre of Physical Activity and Ageing Across the Lifespan, Australian Catholic University, Australia	Lythgo N., Rehabilitation Sciences Research Centre, University of Melbourne, Australia; Wilson C., Centre of Physical Activity and Ageing Across the Lifespan, Australian Catholic University, Australia; Galea M., Rehabilitation Sciences Research Centre, University of Melbourne, Australia	This study recorded basic gait data from 656 healthy primary school-aged children (5-13 years) and 81 young adults (18-27 years) whilst walking over-ground across a level walkway at varying speed. It investigated the effect of gait speed and re-examined the issue of gait maturation. Participants completed 6-8 walks at self-selected slow, free and fast speed along a GAITRite walkway whilst wearing…	Gait; Gait maturation; Gait speed; Shoes; Symmetry	Adolescent; Adult; Child; Child, Preschool; Female; Gait; Humans; Male; Reference Values; Walking; Young Adult; adolescent; adult; article; child; controlled study; female; gait; groups by age; human; male; normal human; outcome assessment; preschool child; priority journal; school child; shoe; velocity; walking	Faculty of Medicine, Health Sciences and Dentistry, University of Melbourne	Funding for this project was granted by the Early Career Researchers Grant Scheme funded by the Faculty of Medicine, Health Sciences and Dentistry, University of Melbourne .	N. Lythgo; Rehabilitation Sciences Research Centre, C/O Royal Talbot Rehabilitation Centre, 1 Yarra Boulevard, Kew 3101, VIC, Australia; email: nlythgo@unimelb.edu.au			9666362		GAPOF	20971013	English	Gait Posture	Article	Final		Scopus	2-s2.0-78650590519
Lythgo N.; Wilson C.; Galea M.	Lythgo, Noel (24278608100); Wilson, Cameron (58280677900); Galea, Mary (7006576455)	24278608100; 58280677900; 7006576455	Basic gait and symmetry measures for primary school-aged children and young adults whilst walking barefoot and with shoes	2009	Gait and Posture	30	4		502	506	4	135	10.1016/j.gaitpost.2009.07.119	https://www.scopus.com/inward/record.uri?eid=2-s2.0-70349235326&doi=10.1016%2fj.gaitpost.2009.07.119&partnerID=40&md5=5fa854ef0a4644c0256e57916c151d00	Rehabilitation Sciences Research Centre, University of Melbourne, Australia; School of Exercise Science, Australian Catholic University, Australia	Lythgo N., Rehabilitation Sciences Research Centre, University of Melbourne, Australia; Wilson C., School of Exercise Science, Australian Catholic University, Australia; Galea M., Rehabilitation Sciences Research Centre, University of Melbourne, Australia	This study investigated the basic spatio-temporal gait measures of 898 primary school-aged children (5-13 years) and 82 young adults (18-27 years). Participants completed 6-8 walks at preferred speed along a GAITRite walkway whilst barefoot and whilst wearing athletic shoes or runners. Outcome measures (non-normalized and normalized) were gait speed, cadence, step and stride length, support base,…	Footwear; Gait; Gait maturation; Symmetry	Adolescent; Adult; Analysis of Variance; Biomechanics; Child; Child, Preschool; Diagnosis, Computer-Assisted; Female; Gait; Humans; Male; Reference Values; Shoes; Walking; adolescent; adult; article; child; controlled study; correlation coefficient; demography; female; gait; groups by age; human; human experiment; male; normal human; outcome assessment; primary school; priority journal; sex ratio…	Faculty of Medicine, Health Sciences and Dentistry, University of Melbourne	Funding for this project was granted by the Early Career Researchers Grant Scheme funded by the Faculty of Medicine, Health Sciences and Dentistry, University of Melbourne. Conflict of interest	N. Lythgo; Rehabilitation Sciences Research Centre, University of Melbourne, Australia; email: nlythgo@unimelb.edu.au			9666362		GAPOF	19692245	English	Gait Posture	Article	Final		Scopus	2-s2.0-70349235326
Maarj M.; Pacey V.; Tofts L.; Clapham M.; Coda A.	Maarj, Muhammad (57355211100); Pacey, Verity (26039481900); Tofts, Louise (6507892290); Clapham, Matthew (57196021589); Coda, Andrea (57196921350)	57355211100; 26039481900; 6507892290; 57196021589; 57196921350	The Impact of Podiatric Intervention on the Quality of Life and Pain in Children and Adolescents with Hypermobility	2023	International Journal of Environmental Research and Public Health	20	17	6623				0	10.3390/ijerph20176623	https://www.scopus.com/inward/record.uri?eid=2-s2.0-85170183201&doi=10.3390%2fijerph20176623&partnerID=40&md5=7ff6ac4892ef9b2b263d5147c0e6918c	School of Health Sciences, College of Health, Medicine and Wellbeing, The University of Newcastle, Ourimbah, 2258, Australia; Narrabeen Sports Medicine Centre, Sydney Academy of Sport, Narrabeen, 2101, Australia; Department of Health Sciences, Macquarie University, Macquarie Park, 2109, Australia; Hunter Medical Research Institute, New Lambton Heights, 2035, Australia	Maarj M., School of Health Sciences, College of Health, Medicine and Wellbeing, The University of Newcastle, Ourimbah, 2258, Australia, Narrabeen Sports Medicine Centre, Sydney Academy of Sport, Narrabeen, 2101, Australia; Pacey V., Department of Health Sciences, Macquarie University, Macquarie Park, 2109, Australia; Tofts L., Narrabeen Sports Medicine Centre, Sydney Academy of Sport, Narrabeen, …	The purpose of this study was to evaluate the effect of custom-made orthotics on pain, health-related quality of life (HRQoL), function and fatigue in children and adolescents with generalised joint hypermobility (GJH) and lower limb pain. Fifty-three children aged 5–18 years were fitted with custom-made polypropylene orthotics. Visual analogue scale (VAS) assessed lower limb pain severity, Paedi…	children; fatigue; generalized joint hypermobility; lower limb pain; orthotics; quality of life	Adolescent; Child; Fatigue; Humans; Joint Instability; Medicine; Pain; Quality of Life; polypropylene; child health; public health; quality of life; arthrodesis; Article; body composition; child; chronic fatigue syndrome; clinical assessment; controlled study; fatigue; female; functional status; Hospital Anxiety and Depression Scale; human; joint laxity; joint radiography; knee osteoarthritis; li…	Connected Foundation Inc	This research publication and orthotic fees were supported by Connected Foundation Inc	M. Maarj; School of Health Sciences, College of Health, Medicine and Wellbeing, The University of Newcastle, Ourimbah, 2258, Australia; email: muhammad.maarj@uon.edu.au		Multidisciplinary Digital Publishing Institute (MDPI)	16617827			37681763	English	Int. J. Environ. Res. Public Health	Article	Final	All Open Access; Gold Open Access; Green Open Access	Scopus	2-s2.0-85170183201
Mackay J.; Thomason P.; Sangeux M.; Passmore E.; Francis K.; Graham H.K.	Mackay, Jessie (57222334521); Thomason, Pam (7003459909); Sangeux, Morgan (9737485400); Passmore, Elyse (52364476800); Francis, Kate (36448193500); Graham, H. Kerr (34770755500)	57222334521; 7003459909; 9737485400; 52364476800; 36448193500; 34770755500	The impact of symptomatic femoral neck anteversion and tibial torsion on gait, function and participation in children and adolescents	2021	Gait and Posture	86			144	149	5	9	10.1016/j.gaitpost.2021.03.004	https://www.scopus.com/inward/record.uri?eid=2-s2.0-85102344261&doi=10.1016%2fj.gaitpost.2021.03.004&partnerID=40&md5=d0f80f4e0f03ea9efbbc8b68527b97bf	Hugh Williamson Gait Analysis Laboratory, The Royal Children's Hospital, 50 Flemington Road, Parkville, Melbourne, 3052, Victoria, Australia; Murdoch Children's Research Institute, 50 Flemington Road, Parkville, 3052, Victoria, Australia; The University of Melbourne, 50 Flemington Road, Parkville, 3052, Victoria, Australia	Mackay J., Hugh Williamson Gait Analysis Laboratory, The Royal Children's Hospital, 50 Flemington Road, Parkville, Melbourne, 3052, Victoria, Australia, Murdoch Children's Research Institute, 50 Flemington Road, Parkville, 3052, Victoria, Australia; Thomason P., Hugh Williamson Gait Analysis Laboratory, The Royal Children's Hospital, 50 Flemington Road, Parkville, Melbourne, 3052, Victoria, Austr…	Background: Torsional deformities of the lower limbs in children and adolescents are a common cause of in-toeing gait and cause gait deviations. The purpose of this study was to examine the relationship of children and adolescents with suspected Idiopathic Torsional Deformities (ITD) and pain, gait function, activity and participation. Methods: A retrospective review of all children and adolescen…	Femoral neck anteversion; Gait analysis; Participation; Torsional deformity	Adolescent; Child; Female; Femur Neck; Foot; Gait; Humans; Male; Radiography; Retrospective Studies; Torsion Abnormality; adolescent; Article; bone anteversion; clinical article; clinical evaluation; cohort analysis; controlled study; diagnostic imaging; female; femoral neck; gait; human; kinematics; male; outcome assessment; pain; pediatric patient; physical examination; prevalence; priority jou…			J. Mackay; Hugh Williamson Gait Analysis Laboratory, The Royal Children's Hospital, Melbourne, 50 Flemington Road, Parkville, 3052, Australia; email: Jessie.Mackay@rch.org.au		Elsevier B.V.	9666362		GAPOF	33725582	English	Gait Posture	Article	Final		Scopus	2-s2.0-85102344261
Maharaj J.N.; Barber L.; Walsh H.P.J.; Carty C.P.	Maharaj, Jayishni N. (57191709000); Barber, Lee (26431704100); Walsh, Henry P.J. (7006800798); Carty, Christopher P. (26038917400)	57191709000; 26431704100; 7006800798; 26038917400	Flip-flops do not alter the neuromuscular function of the gastrocnemius muscle and tendon during walking in children	2020	Gait and Posture	77			83	88	5	3	10.1016/j.gaitpost.2019.12.032	https://www.scopus.com/inward/record.uri?eid=2-s2.0-85078488939&doi=10.1016%2fj.gaitpost.2019.12.032&partnerID=40&md5=1d82fefd6cf20b2cd61ecd421b9338d4	Queensland Cerebral Palsy and Rehabilitation Research Centre, Child Health Research Centre, The University of Queensland, Brisbane, Australia; Centre for Sensorimotor Neuroscience, School of Human Movement and Nutrition Sciences, The University of Queensland, Brisbane, Australia; School of Health Medical and Applied Science, Central Queensland University, Bundaberg, Australia; Queensland Children…	Maharaj J.N., Queensland Cerebral Palsy and Rehabilitation Research Centre, Child Health Research Centre, The University of Queensland, Brisbane, Australia, Centre for Sensorimotor Neuroscience, School of Human Movement and Nutrition Sciences, The University of Queensland, Brisbane, Australia; Barber L., Queensland Cerebral Palsy and Rehabilitation Research Centre, Child Health Research Centre, T…	Introduction/Aim: Flip-flops are a popular choice of footwear for children. However, their inherent design provides minimal support to the foot and ankle and has been suggested to increase the work performed by muscle and tendon structures, potentially predisposing them to injury. Therefore, the aim of this study was to compare the length change behaviour of the medial gastrocnemius (MG) muscle f…	Children; Flip-flops; Footwear; Ultrasound; Walking	Achilles Tendon; Ankle Joint; Biomechanical Phenomena; Child; Electromyography; Female; Foot; Gait; Gait Analysis; Humans; Kinetics; Leg; Male; Muscle Contraction; Muscle, Skeletal; Shoes; Subtalar Joint; Ultrasonography; Walking; ankle; Article; B scan; child; controlled study; electromyogram; energy absorption; female; gait; gastrocnemius muscle; human; human experiment; male; muscle contractio…	N ational Health and Medical Research Council of Australia, (1070623); National Health and Medical Research Council of Australia	Funding text 1: This study was supported by the Physiotherapy Research Fellowship, Health and Medical Research, Preventive Health Unit, Department of Health, Queensland, Australia, and the National Health and Medical Research Council of Australia [#1070623].; Funding text 2: This study was supported by the Physiotherapy Research Fellowship, Health and Medical Research, Preventive Health Unit, Dep…	J.N. Maharaj; Queensland Cerebral Palsy and Rehabilitation Research Centre, Child Health Research Centre, The University of Queensland, Brisbane, Australia; email: jayishni.m@uq.edu.au		Elsevier B.V.	9666362		GAPOF	32004950	English	Gait Posture	Article	Final		Scopus	2-s2.0-85078488939
Maher C.; Crettenden A.; Evans K.; Thiessen M.; Toohey M.; Watson A.; Dollman J.	Maher, Carol (57226200350); Crettenden, Angela (6506055089); Evans, Kerry (36697787700); Thiessen, Myra (25653331800); Toohey, Monica (56019244900); Watson, Amanda (56605807400); Dollman, James (55885462300)	57226200350; 6506055089; 36697787700; 25653331800; 56019244900; 56605807400; 55885462300	Fatigue is a major issue for children and adolescents with physical disabilities	2015	Developmental Medicine and Child Neurology	57	8		742	747	5	29	10.1111/dmcn.12736	https://www.scopus.com/inward/record.uri?eid=2-s2.0-84935471555&doi=10.1111%2fdmcn.12736&partnerID=40&md5=50bde654a12b99788b99aa00e98f0b1e	Alliance for Research in Exercise, Nutrition and Activity (ARENA), Sansom Institute, University of South Australia, Adelaide, SA, Australia; Novita Children's Services, Regency Park, SA, Australia; School of Art, Architecture and Design, University of South Australia, Adelaide, SA, Australia	Maher C., Alliance for Research in Exercise, Nutrition and Activity (ARENA), Sansom Institute, University of South Australia, Adelaide, SA, Australia; Crettenden A., Novita Children's Services, Regency Park, SA, Australia; Evans K., Novita Children's Services, Regency Park, SA, Australia; Thiessen M., School of Art, Architecture and Design, University of South Australia, Adelaide, SA, Australia; …	Aim: This study aimed to investigate fatigue, and its correlates, in children and adolescents with physical disabilities. Method: Sixty-five young people aged 8 to 17 years (35 males, 30 females; mean age 13y 2mo, SD 2y 8mo) with mild to moderate physical disabilities (Gillette Functional Assessment Questionnaire levels 7-10) were recruited. Self-reported fatigue was measured using the PedsQL Mul…		Adolescent; Child; Cross-Sectional Studies; Disabled Children; Fatigue; Female; Humans; Male; Motor Activity; Sex Factors; Social Class; adolescent; age; analysis of covariance; Article; body mass; body weight; child; controlled study; cross-sectional study; demography; disease association; fatigue; female; functional disease; human; major clinical study; male; physical activity; physical disabil…			C. Maher; Alliance for Research in Exercise, Nutrition and Activity (ARENA), Sansom Institute, University of South Australia, Adelaide, GPO Box 2471, 5001, Australia; email: carol.maher@unisa.edu.au			121622		DMCNA	25808358	English	Dev. Med. Child Neurol.	Article	Final	All Open Access; Bronze Open Access	Scopus	2-s2.0-84935471555
Mandarakas M.; Hiller C.E.; Rose K.J.; Burns J.	Mandarakas, Melissa (55901435700); Hiller, Claire E. (7005342512); Rose, Kristy J. (25722368500); Burns, Joshua (8875498900)	55901435700; 7005342512; 25722368500; 8875498900	Measuring ankle instability in pediatric Charcot-Marie-Tooth disease	2013	Journal of Child Neurology	28	11		1456	1462	6	14	10.1177/0883073813488676	https://www.scopus.com/inward/record.uri?eid=2-s2.0-84886400741&doi=10.1177%2f0883073813488676&partnerID=40&md5=59fe06f773b31a51771e899915a064f4	Arthritis and Musculoskeletal Research Group, Faculty of Health Sciences, University of Sydney, Lidcombe NSW 1825, PO Box 170, Australia; Institute for Neuroscience and Muscle Research, Children's Hospital at Westmead, Sydney, NSW, Australia	Mandarakas M., Arthritis and Musculoskeletal Research Group, Faculty of Health Sciences, University of Sydney, Lidcombe NSW 1825, PO Box 170, Australia; Hiller C.E., Arthritis and Musculoskeletal Research Group, Faculty of Health Sciences, University of Sydney, Lidcombe NSW 1825, PO Box 170, Australia; Rose K.J., Arthritis and Musculoskeletal Research Group, Faculty of Health Sciences, University…	Children with Charcot-Marie-Tooth disease frequently suffer ankle sprain and experience chronic ankle instability; however, no pediatric self-reported measures of chronic ankle instability exist. The aim was to modify and validate the most reliable measure of chronic ankle instability in adults: the Cumberland Ankle Instability Tool. The Cumberland Ankle Instability Tool-Youth was tested for reli…	ankle instability; Charcot-Marie-Tooth disease; outcome research; peripheral neuropathy	adolescent; ankle instability; ankle sprain; article; child; clinical assessment tool; construct validity; controlled study; cumberland ankle instability tool youth; female; hereditary motor sensory neuropathy; human; major clinical study; male; medical history; peripheral neuropathy; priority journal; reliability; school child; test retest reliability; visual analog scale	Australian Podiatry Education and Research Foundation; Centre for Research Excellence in Neuromuscular Disorders, (1007569, 1031893); Charcot-Marie-Tooth Association of Australia; Office of Rare Diseases, (54NS065712); National Institute of Neurological Disorders and Stroke, NINDS; Muscular Dystrophy Association, MDA; National Health and Medical Research Council, NHMRC; University of Sydney, Usyd	The authors disclosed receipt of the following financial support for the research, authorship, and/or publication of this article: Dr Rose is supported by a postdoctoral fellowship from the National Health and Medical Research Council of Australia (NHMRC) Centre for Research Excellence in Neuromuscular Disorders (NHMRC#1031893). Dr Burns is supported by grants from the NHMRC (Fellowship #1007569 …	M. Mandarakas; Arthritis and Musculoskeletal Research Group, Faculty of Health Sciences, University of Sydney, Lidcombe NSW 1825, PO Box 170, Australia; email: mman1820@uni.sydney.edu.au			17088283		JOCNE		English	J. Child Neurol.	Article	Final		Scopus	2-s2.0-84886400741
Mann K.J.; Edwards S.; Drinkwater E.J.; Bird S.P.	Mann, Kerry J. (55889925800); Edwards, Suzi (7401520377); Drinkwater, Eric J. (8592981800); Bird, Stephen P. (7201459416)	55889925800; 7401520377; 8592981800; 7201459416	A lower limb assessment tool for athletes at risk of developing patellar tendinopathy	2013	Medicine and Science in Sports and Exercise	45	3		527	533	6	38	10.1249/MSS.0b013e318275e0f2	https://www.scopus.com/inward/record.uri?eid=2-s2.0-84875218503&doi=10.1249%2fMSS.0b013e318275e0f2&partnerID=40&md5=f3da31b1ed87dda1cf9e0b24e3729ac6	School of Human Movement Studies, Charles Sturt University, Bathurst, NSW 2795, Panorama Ave., Australia	Mann K.J., School of Human Movement Studies, Charles Sturt University, Bathurst, NSW 2795, Panorama Ave., Australia; Edwards S., School of Human Movement Studies, Charles Sturt University, Bathurst, NSW 2795, Panorama Ave., Australia; Drinkwater E.J., School of Human Movement Studies, Charles Sturt University, Bathurst, NSW 2795, Panorama Ave., Australia; Bird S.P., School of Human Movement Studi…	PURPOSE: Patellar tendon abnormality (PTA) on diagnostic imaging is part of the diagnostic criteria for patellar tendinopathy. PTA and altered landing strategies are primary risk factors that increase the likelihood of asymptomatic athletes developing patellar tendinopathy. Therefore, the aim of this study was to examine the risk factors that are predictors of the presence and severity of a PTA i…	biomechanics; Knee injury; landing; movement screening; prevention through prediction	Adolescent; Adult; Biomechanics; Hip Joint; Humans; Knee Joint; Lower Extremity; Male; Mathematical Concepts; Movement; Patellar Ligament; Range of Motion, Articular; Regression Analysis; Risk Assessment; Risk Factors; Tendinopathy; Video Recording; Young Adult; adolescent; adult; article; biomechanics; hip; human; joint characteristics and functions; knee; leg; male; mathematical phenomena; meth…			S. Edwards; School of Human Movement Studies, Charles Sturt University, Bathurst, NSW 2795, Panorama Ave., Australia; email: suzedwards@csu.edu.au			15300315		MSCSB	23059860	English	Med. Sci. Sports Exerc.	Article	Final	All Open Access; Bronze Open Access; Green Open Access	Scopus	2-s2.0-84875218503
Margaret Evans A.; Doreen Scutter S.	Margaret Evans, Angela (55664499000); Doreen Scutter, Sheila (6504213575)	55664499000; 6504213575	Prevalence of "growing pains" in young children	2004	Journal of Pediatrics	145	2		255	258	3	75	10.1016/j.jpeds.2004.04.045	https://www.scopus.com/inward/record.uri?eid=2-s2.0-3342981577&doi=10.1016%2fj.jpeds.2004.04.045&partnerID=40&md5=98951baa348b50386ddfb6056186427c	School of Health Science, University of South Australia, Adelaide, Australia; School of Health Science, University of South Australia, School of Physiotherapy and Podiatry, Adelaide, SA 5000, City East Campus North Terrace, Australia	Margaret Evans A., School of Health Science, University of South Australia, Adelaide, Australia, School of Health Science, University of South Australia, School of Physiotherapy and Podiatry, Adelaide, SA 5000, City East Campus North Terrace, Australia; Doreen Scutter S., School of Health Science, University of South Australia, Adelaide, Australia	We estimated the prevalence of recurrent leg pains, often described as "growing pains" in children 4 to 6 years of age in South Australia. We used a survey of the parents of children 4 to 6 years of age, using a validated questionnaire previously developed for this purpose. The sample was systematic and randomized across rural and urban regions, with a total of 1445 valid responses achieved. Freq…		adolescent; Australia; child; cohort analysis; community care; controlled study; health survey; human; leg pain; major clinical study; medical assessment; outcomes research; pain assessment; physical examination; population research; prevalence; priority journal; questionnaire; randomization; review; rural area; statistical analysis; urban area; validation process	Australasian Podiatry Education and Research Foundation	Angela Evans is a recipient of a research grant from the Australasian Podiatry Education and Research Foundation (APERF). This study also received research sponsorship from BROOKS Australia.	A. Margaret Evans; School of Health Science, University of South Australia, School of Physiotherapy and Podiatry, Adelaide, SA 5000, City East Campus North Terrace, Australia; email: angela.evans@postgrads.unisa.edu.au		Mosby Inc.	223476		JOPDA	15289780	English	J. Pediatr.	Article	Final		Scopus	2-s2.0-3342981577
Marquez E.; Pacey V.; Chivers A.; Gibbons P.; Gray K.	Marquez, Erika (57191279628); Pacey, Verity (26039481900); Chivers, Alison (57191282560); Gibbons, Paul (7101919690); Gray, Kelly (55317505600)	57191279628; 26039481900; 57191282560; 7101919690; 55317505600	The Ponseti technique and improved ankle dorsiflexion in children with relapsed clubfoot: A retrospective data analysis	2017	Journal of Pediatric Orthopaedics Part B	26	2		116	121	5	5	10.1097/BPB.0000000000000390	https://www.scopus.com/inward/record.uri?eid=2-s2.0-84988622252&doi=10.1097%2fBPB.0000000000000390&partnerID=40&md5=63934378df11c82d02bfa2c895a0872b	Department of Health Professions, Faculty of Medicine and Health Sciences, Macquarie University, 75 Talavera Road, Sydney, 2109, NSW, Australia; Children's Hospital at Westmead, Sydney, NSW, Australia	Marquez E., Department of Health Professions, Faculty of Medicine and Health Sciences, Macquarie University, 75 Talavera Road, Sydney, 2109, NSW, Australia; Pacey V., Department of Health Professions, Faculty of Medicine and Health Sciences, Macquarie University, 75 Talavera Road, Sydney, 2109, NSW, Australia, Children's Hospital at Westmead, Sydney, NSW, Australia; Chivers A., Children's Hospita…	This study quantifies the change in passive ankle range of motion following modified Ponseti casting in children with relapsed idiopathic clubfoot. Fifty-three cases (feet) were retrospectively reviewed, with 6-month follow-up data available for 72% of participants. The median improvement in dorsiflexion was 15° (95% confidence interval: 12.5°-17.5°, P≤0.05), with 85% achieving dorsiflexion ≥10°.…	Clubfoot; Dorsiflexion; Ponseti; Relapse	Ankle; Ankle Joint; Casts, Surgical; Child; Child, Preschool; Clubfoot; Female; Humans; Infant; Male; Range of Motion, Articular; Recurrence; Retrospective Studies; Treatment Outcome; ankle dorsiflexion; ankle foot orthosis; Article; child; clubfoot; female; follow up; human; infant; joint stiffness; major clinical study; male; medical device complication; medical procedures; medical record revie…			K. Gray; Department of Health Professions, Faculty of Medicine and Health Sciences, Macquarie University, Sydney, 75 Talavera Road, 2109, Australia; email: kelly.gray@mq.edu.au		Lippincott Williams and Wilkins	1060152X		JPOBF	27649368	English	J. Pediatr. Orthop. Part B	Article	Final		Scopus	2-s2.0-84988622252
Marshall N.; Ward E.; Williams C.M.	Marshall, Nicole (57202351536); Ward, Emily (57191089863); Williams, Cylie M. (36195300700)	57202351536; 57191089863; 36195300700	The identification and appraisal of assessment tools used to evaluate metatarsus adductus: A systematic review of their measurement properties	2018	Journal of Foot and Ankle Research	11	1	25				10	10.1186/s13047-018-0268-z	https://www.scopus.com/inward/record.uri?eid=2-s2.0-85048007906&doi=10.1186%2fs13047-018-0268-z&partnerID=40&md5=7524cf9818516e52d4b9ff38a86367c2	University of South Australia, School of Health Science, Adelaide, 5000, SA, Australia; Monash University, Department of Physiotherapy, Frankston, 3199, VIC, Australia; Peninsula Health, Allied Health, Frankston, 3199, VIC, Australia	Marshall N., University of South Australia, School of Health Science, Adelaide, 5000, SA, Australia; Ward E., University of South Australia, School of Health Science, Adelaide, 5000, SA, Australia; Williams C.M., University of South Australia, School of Health Science, Adelaide, 5000, SA, Australia, Monash University, Department of Physiotherapy, Frankston, 3199, VIC, Australia, Peninsula Health,…	Background: Metatarsus adductus is the most common congenital foot deformity in newborns. It involves adduction of the metatarsals at the Lisfranc joint. A systematic literature review was conducted to investigate the following question: What tools are used to identify and quantify metatarsus adductus and how reliable, valid and responsive are they? Methods: The following electronic databases wer…	Assessment; Child; Metatarsus adductus; Paediatric	Foot Deformities, Congenital; Humans; Metatarsal Bones; Metatarsus Varus; Observer Variation; Radiography; Reproducibility of Results; abnormalities; diagnostic imaging; foot malformation; human; metatarsal bone; metatarsus varus; observer variation; radiography; reproducibility	National Health and Medical Research early career health professional research fellowship	CMW is supported by a National Health and Medical Research early career health professional research fellowship.	N. Marshall; University of South Australia, School of Health Science, Adelaide, 5000, Australia; email: Marnj008@mymail.unisa.edu.au		BioMed Central Ltd.	17571146			29881466	English	J. Foot Ankle Res.	Review	Final	All Open Access; Gold Open Access; Green Open Access	Scopus	2-s2.0-85048007906
Matthias E.; Banwell H.A.; Arnold J.B.	Matthias, Elsa (57223090540); Banwell, Helen Ann (14019072700); Arnold, John Bradley (37002592500)	57223090540; 14019072700; 37002592500	Children's school footwear: The impact of fit on foot function, comfort and jump performance in children aged 8 to 12 years	2021	Gait and Posture	87			87	94	7	5	10.1016/j.gaitpost.2021.04.025	https://www.scopus.com/inward/record.uri?eid=2-s2.0-85104751832&doi=10.1016%2fj.gaitpost.2021.04.025&partnerID=40&md5=dbd3475aaf7029cd51d096748e3dd2ef	Alliance for Research in Exercise, Nutrition and Activity (ARENA), Allied Health & Human Performance, University of South Australia, Adelaide, Australia; Allied Health and Human Performance, University of South Australia, Adelaide, Australia; IIMPACT in Health, Allied Health & Human Performance, University of South Australia, Adelaide, Australia	Matthias E., Alliance for Research in Exercise, Nutrition and Activity (ARENA), Allied Health & Human Performance, University of South Australia, Adelaide, Australia; Banwell H.A., Allied Health and Human Performance, University of South Australia, Adelaide, Australia; Arnold J.B., Alliance for Research in Exercise, Nutrition and Activity (ARENA), Allied Health & Human Performance, University of …	Background: There is a common perception that poorly fitting footwear will negatively impact a child's foot, however, there is limited evidence to support this. Aim: To determine the effect of shoe size on foot motion, perceived footwear comfort and fit during walking, maximal vertical jump height and maximal standing broad jump distance in children aged 8–12 years. Methods: Fourteen participants…	Biomechanics; Child; Comfort; Fit; Shoes	Biomechanical Phenomena; Child; Foot; Foot Orthoses; Humans; Schools; Shoes; Walking; Article; biomechanics; child; comfort; effect size; female; foot; gait; ground reaction force; heel; human; human experiment; joint characteristics and functions; jumping; kinematics; male; metatarsophalangeal joint; normal human; pain; physical performance; post hoc analysis; range of motion; school child; task…	National Health and Medical Research Council, NHMRC, (1120560)	We would like to thank Skobi footwear for donating the shoes used in this study and vouchers for participant honorariums. Skobi footwear had no role in the study design, or in the collection, analysis and interpretation of data; in the writing of the manuscript; or in the decision to submit the manuscript for publication. John Arnold is supported by a National Health & Medical Research Council Ea…	J.B. Arnold; Allied Health & Human Performance, University of South Australia, City East Campus, Adelaide, North Terrace, 5000, Australia; email: John.Arnold@unisa.edu.au		Elsevier B.V.	9666362		GAPOF	33895636	English	Gait Posture	Article	Final		Scopus	2-s2.0-85104751832
Mauch M.; Mickle K.J.; Munro B.J.; Dowling A.M.; Grau S.; Steele J.R.	Mauch, Marlene (23985569900); Mickle, Karen J. (15769273500); Munro, Bridget J. (7005265378); Dowling, Annaliese M. (21534105800); Grau, Stefan (56277787400); Steele, Julie R. (7402403999)	23985569900; 15769273500; 7005265378; 21534105800; 56277787400; 7402403999	Do the feet of German and Australian children differ in structure? Implications for children's shoe design	2008	Ergonomics	51	4		527	539	12	48	10.1080/00140130701660520	https://www.scopus.com/inward/record.uri?eid=2-s2.0-41349096456&doi=10.1080%2f00140130701660520&partnerID=40&md5=f93fa47b2c4f650e736cda9acabbe8f2	Medical Clinic, Department of Sports Medicine, University of Tuebingen, Tuebingen, Germany; Biomechanics Research Laboratory, Faculty of Health and Behavioural Sciences, University of Wollongong, Wollongong, NSW, Australia	Mauch M., Medical Clinic, Department of Sports Medicine, University of Tuebingen, Tuebingen, Germany; Mickle K.J., Biomechanics Research Laboratory, Faculty of Health and Behavioural Sciences, University of Wollongong, Wollongong, NSW, Australia; Munro B.J., Biomechanics Research Laboratory, Faculty of Health and Behavioural Sciences, University of Wollongong, Wollongong, NSW, Australia; Dowling …	The purpose of this study was to determine whether there were any significant differences in the morphology of the feet of children living on two different continents. The shape and dimensions of the feet of 86 preschool and 419 primary school children from Australia, matched to the same number of German children for age, gender, height and BMI, were compared. The German children display signific…	Children; Foot morphology; Footwear; Shoes	Age Factors; Anthropometry; Australia; Child; Child, Preschool; Databases as Topic; Equipment Design; Female; Foot; Germany; Humans; Male; Pilot Projects; Reference Values; Shoes; Physiology; Product design; Shoe manufacture; Subjective testing; age; anthropometry; article; Australia; body height; body mass; child; controlled study; environmental factor; female; foot; gender; Germany; human; male…	Reno Fashion & Shoes GmbH; University of Wollongong Research Council; Australian Research Council, ARC	The authors thank Reno Fashion & Shoes GmbH, Germany, for financial and logistical support for the German data collection and the Australian Research Council and the University of Wollongong Research Council Grant for support of the Australian data collection.				13665847		ERGOA	18357539	English	Ergonomics	Article	Final		Scopus	2-s2.0-41349096456
Mazzella N.; Trowell D.; Fox A.; Saunders N.; Vicenzino B.; Bonacci J.	Mazzella, Natalie (56581870700); Trowell, Danielle (57210315521); Fox, Aaron (55699175100); Saunders, Natalie (36697145100); Vicenzino, Bill (8503849400); Bonacci, Jason (35331631200)	56581870700; 57210315521; 55699175100; 36697145100; 8503849400; 35331631200	The Immediate Biomechanical Effects of a Flat, Flexible School Shoe in Adolescents with Patellofemoral Pain	2024	Medicine and Science in Sports and Exercise	56	4		745	752	7	1	10.1249/MSS.0000000000003335	https://www.scopus.com/inward/record.uri?eid=2-s2.0-85187954217&doi=10.1249%2fMSS.0000000000003335&partnerID=40&md5=df0ec9677a2a43bfc3cfa16a0af33bc3	Centre for Sport Research, Deakin University, Waurn Ponds, Victoria, Australia; Centre for Sport Research, Deakin University, Burwood, Victoria, Australia; School of Health and Rehabilitation Sciences, The University of Queensland, St Lucia, QLD, Australia	Mazzella N., Centre for Sport Research, Deakin University, Waurn Ponds, Victoria, Australia; Trowell D., Centre for Sport Research, Deakin University, Burwood, Victoria, Australia; Fox A., Centre for Sport Research, Deakin University, Waurn Ponds, Victoria, Australia; Saunders N., Centre for Sport Research, Deakin University, Burwood, Victoria, Australia; Vicenzino B., School of Health and Rehabi…	Introduction: Treatment options for adolescent patellofemoral pain (PFP) are limited. School footwear might be a suitable intervention to modulate patellofemoral joint (PFJ) loads in adolescents with PFP. This study examined the immediate effects of a flat, flexible school shoe compared with a traditional school shoe on knee joint kinematics and kinetics, and PFJ reaction force during walking and…	BIOMECHANICS; FOOTWEAR; KNEE PAIN; YOUTH	Adolescent; Biomechanical Phenomena; Child; Female; Gait; Humans; Knee; Knee Joint; Male; Patellofemoral Joint; Patellofemoral Pain Syndrome; Shoes; adolescent; biomechanics; child; female; gait; human; knee; male; patellofemoral joint; patellofemoral pain syndrome	Deakin University	This study is supported by PhD funding available through Deakin University up to the value of $2000. This research did not receive any specific grant from funding agencies in the public, commercial, or not–for–profit sectors.	J. Bonacci; Centre for Sport Research, Deakin University, Waurn Ponds, 75 Pigdons Road, 3215, Australia; email: jason.bonacci@deakin.edu.au		Lippincott Williams and Wilkins	1959131		MSCSB	37908025	English	Med. Sci. Sports Exerc.	Article	Final		Scopus	2-s2.0-85187954217
[truncated: 123 more rows]
